# Supplementary material for: Primary mapping of quantitative trait loci regulating multivariate horticultural phenotypes of watermelon (Citrullus lanatus L.)
Source: Front Plant Sci. 2023 Jan 12;13:1034952. doi: 10.3389/fpls.2022.1034952 (PMC9877429; doi:10.3389/fpls.2022.1034952)
Supplement: Supplementary file 1 [file DataSheet_1.zip]

Archive with 11 entries (8 files):
- Supplementary Material/
- Supplementary Material/Supplementary Figure 1-2.docx
- __MACOSX/
- __MACOSX/Supplementary Material/
- __MACOSX/Supplementary Material/._Supplementary Figure 1-2.docx
- Supplementary Material/~$pplementary Figure.docx
- __MACOSX/Supplementary Material/._~$pplementary Figure.docx
- Supplementary Material/.DS_Store
- __MACOSX/Supplementary Material/._.DS_Store
- Supplementary Material/Supplementary Table S1-S9.xlsx
- __MACOSX/Supplementary Material/._Supplementary Table S1-S9.xlsx
