# Supplementary material for: Primary mapping of quantitative trait loci regulating multivariate horticultural phenotypes of watermelon (Citrullus lanatus L.)
Source: Front Plant Sci. 2023 Jan 12;13:1034952. doi: 10.3389/fpls.2022.1034952 (PMC9877429; doi:10.3389/fpls.2022.1034952)
Supplement: Supplementary file 1 [file DataSheet_1.zip › Supplementary Material/Supplementary Table S1-S9.xlsx]

## Sheet: Table S1
Supplementary Table S1 | Primary characterisitcs of ovary, fruit, and seed phenotypes of comparative parental lines of watermelon.
			W1-38 (P1)	PI542119 (P2)
	Trait name	Abbreviation	Mean value	Mean value
Ovary traits	Ovary weight	OWt	0.73 gram	1.55 gram
	Ovary length	OL	16.31 mm	10.20 mm
	Ovary width	OW	8.42 mm	10.49 mm
	Ovary shape index	OSI	1.92	1.05
Fruit traits	Fruit length	FL	26.17 cm	22.83 cm
	Fruit width	FW	18.05 cm	21.23 cm
	Fruit shape index	FSI	1.3	1.08
	Fruit weigth	FWt	4.32 kg	5.73 kg
	Fruit Flesh color	FFC	Red	Pale green
	Fruit Rind color	FRC	Dark green	Light green
	Fruit rind strip	FRS	Striped rind	Non-striped rind
	Fruit flesh firmness	FFF	1.29 kg/cm2	3.90 kg/cm2
	Fruit rind thickness	FRT	11.66 mm	8.16 mm
	Brix %	FBR	0.1072	0.038
Seed traits	50-Seed weight	SWt	4.20 gram	5.40 mm
	Seed thickness	ST	1.89 mm	2.73 mm
	Seed coat thickness	SCT	0.42 mm	0.63 mm
	Seed length	SL	9.64 mm	10.50 mm
	Seed width	SW	5.77 mm	6.67 mm
	Seed shape index	SSI	1.67 mm	1.57 mm

## Sheet: Table S2
Supplementary Table S2 | Mapping of whole-genome resequencing reads of contrasted parent lines of watermelon.
Re-sequencing reads	W1-38 (P1)	PI542119 (P2)
Total QC-passed	133371339	697,055,77
Total paired end reads	132134184	677,764,49
Mapped clean end reads	131943184	689,717,76
Properly paired end reads	122016329	60639001
With itself and mate mapped reads	131114267	66831515
Mate-mapped to different chromosomes	12163553	35,107,88
Singletons reads	749388	8736535
Genomic coverage	350 Mb (96%)	354 Mb (97%)

## Sheet: Table S3
Supplementary Table S3 | Summary of markers distributions across the developed genetic linkage map of watermelon.
Chromosomes	Total Length (cM)	Average Length (cM)	CAPS Markers	Collinearity
Chr-01	198.43	10.44	19	0.995
Chr-02	289.23	13.77	21	0.944
Chr-03	147.68	11.36	13	0.924
Chr-04	195.31	7.51	26	0.966
Chr-05	261.03	23.73	11	0.973
Chr-06	217.81	9.47	23	0.961
Chr-07	203.23	11.29	18	0.923
Chr-08	219.54	9.98	22	0.928
Chr-09	280.08	15.56	18	0.968
Chr-10	213.49	10.17	21	0.984
Chr-11	172.57	9.59	18	0.979
Total	2398.4	11.42	210	0.959

## Sheet: Table S4
Supplementary Table S4 | Descriptive statistics of ovary, fruit, and seed related traits of comparative parent lines and developed F2:3 mapping population of watermelon.
Traits	W1-38 (P1)	PI542119 (P2)	F1 (P1xP2)	F2:3 mapping population
	Mean±SD	Mean±SD	Mean±SD	Range	Min	Max	Mean±SD
OWt (gm)	0.73±0.35	1.55±0.30	0.88±0.11	1.6	0.3	1.9	1.10±0.34
OL (mm)	16.13±1.22	10.20±0.35	12.43±1.26	12.25	8.75	21	14.83±2.76
OW (mm)	8.42±0.34	10.49±0.11	7.45±0.21	8.71	6.29	15	10.49±2.19
OSI (OL/OW)	1.92±0.13	1.05±0.37	1.67±0.12	1.16	0.98	2.14	1.44±0.24
FWt (kg)	4.32±0.14	5.73±0.15	8.96±0.11	6.3	1.85	8.15	4.60±1.62
FL (cm)	26.17±0.29	22.83±0.76	33.83±0.78	17.5	14	31.5	22.92±4.07
FW (cm)	18.05±0.51	21.23±0.75	23.51±0.50	13	10	23	17.16±3.41
FSI (FL/FW)	1.30±0.38	1.08±0.36	1.50±0.25	1.27	0.86	2.13	1.36±0.25
FRS (scoring)	3.00±0.00	1.00±0.00	2.00±0.00	2	1	3	1.99±0.73
FRC (scoring)	3.00±0.00	1.00±0.00	2.00±0.00	2	1	3	2.25±0.74
FFC (scoring)	3.00±0.00	1.00±0.00	2.00±0.00	2	1	3	1.80±0.59
FFF (kg/cm2)	1.29±0.03	3.90±0.13	3.37±0.07	3.45	1.85	5.3	3.24±0.81
FRT (mm)	11.66±0.58	8.16±0.29	11.33±0.58	12	4	16	8.34±2.88
FBR (Brix%)	10.72±0.20	3.80±0.87	6.07±0.11	7	3	10	5.80±1.63
SWt (gm)	4.20±0.22	5.40±0.26	5.15±0.23	6.7	1.9	8.6	4.62±1.02
STh (mm)	1.89±0.40	2.73±0.95	2.19±0.16	1.63	2.32	3.95	2.92±0.33
SCT (mm)	0.42±0.03	0.63±0.02	0.53±0.02	0.65	0.3	0.95	0.61±0.08
SL (mm)	9.64±0.30	10.50±0.75	8.65±0.22	6.5	7.2	13.7	10.44±1.21
SW (mm)	5.77±0.09	6.67±0.10	5.47±0.15	4.8	4.5	9.3	6.51±0.82
SSI (SL/SW)	1.67±0.05	1.57±0.03	1.62±0.46	0.77	1.25	2.02	1.61±0.13

## Sheet: Table S5
Supplementary Table S5 | Genetic segregation ratio of rind color, rind-strip, and flesh color in developed F2:3 mapping population of watermelon.
Populations	Fruit Rind Color			Fruit Rind Stripe Pattern			Fruit Flesh Color
	Dark green (DG)	Intermediate	Light green (LG)	Striped as Wavy (W)	Striped as Wavy type (but different from P1)	Non-striped as Blotchy (B)	Red	Yellow (Y)	Pale green (PG)
		(I)					(R)
W1-38 (P1)	15	0	0	15	0	0	15	0	0
PI542119 (P2)	0	0	15	0	0	15	0	0	15
F1 (P1xP2)	0	15	0	0	15	0	0	15	0
F2:3 seggregation	21	53	26	21	49	30	21	56	23
Expected ratio	01:02:01			01:02:01			01:02:01
x2 (α = 0.05)	4.39			2.17			1.25
P value	0.12			0.35			0.54
(α = 0.05)

## Sheet: Table S6
Supplementary Table S6 | List of predicted genes in mapped flanking QTL regions of ovary, fruit and seed traits.
List of Predicted Genes (n=168) in QTL Region of FWt-7.1, OL-7.1, FL-7.1, and OWt-7.1 positioned on Chr-07
Chromosome	Genetic Position/Intervals		Predicted Genes	Directions	Genes ID	Genes Description
Cla97Chr07	30359129	30359700	Cla97C07G142890.1	+	Cla97C07G142890	Fom-2 protein
Cla97Chr07	30361458	30364598	Cla97C07G142900.1	+	Cla97C07G142900	HXXXD-type acyl-transferase family protein, putative
Cla97Chr07	30368782	30371574	Cla97C07G142910.1	+	Cla97C07G142910	Methyl esterase 11
Cla97Chr07	30373974	30376691	Cla97C07G142920.1	-	Cla97C07G142920	Receptor-like kinase
Cla97Chr07	30377147	30379858	Cla97C07G142930.1	-	Cla97C07G142930	Receptor-like kinase
Cla97Chr07	30384230	30386860	Cla97C07G142940.1	+	Cla97C07G142940	Receptor-like kinase
Cla97Chr07	30389424	30389741	Cla97C07G142950.1	-	Cla97C07G142950	Unknown protein
Cla97Chr07	30395023	30398131	Cla97C07G142960.1	+	Cla97C07G142960	COBRA-like protein 1
Cla97Chr07	30398683	30400428	Cla97C07G142970.1	-	Cla97C07G142970	COBRA-like protein 4
Cla97Chr07	30404678	30405601	Cla97C07G142980.1	+	Cla97C07G142980	B12D protein
Cla97Chr07	30412261	30413899	Cla97C07G142990.1	+	Cla97C07G142990	alpha-1,4-glucan-protein synthase [UDP-forming] 2-like
Cla97Chr07	30415709	30417276	Cla97C07G143000.1	+	Cla97C07G143000	Chaperone DnaJ 2
Cla97Chr07	30432475	30439791	Cla97C07G143010.1	+	Cla97C07G143010	MADS-box transcription factor
Cla97Chr07	30454739	30460339	Cla97C07G143020.1	+	Cla97C07G143020	MADS box transcription factor
Cla97Chr07	30464027	30466773	Cla97C07G143030.1	+	Cla97C07G143030	DSBA oxidoreductase family protein
Cla97Chr07	30469703	30479629	Cla97C07G143040.1	+	Cla97C07G143040	AUGMIN subunit 5
Cla97Chr07	30486659	30487622	Cla97C07G143050.1	+	Cla97C07G143050	Pollen Ole e 1 allergen/extensin
Cla97Chr07	30488714	30490691	Cla97C07G143060.1	-	Cla97C07G143060	U3 small nucleolar ribonucleoprotein IMP3
Cla97Chr07	30495012	30497201	Cla97C07G143070.1	+	Cla97C07G143070	O-fucosyltransferase family protein
Cla97Chr07	30501590	30504357	Cla97C07G143080.1	-	Cla97C07G143080	transcription factor BIM2-like
Cla97Chr07	30507993	30511846	Cla97C07G143090.1	-	Cla97C07G143090	O-fucosyltransferase family protein
Cla97Chr07	30518830	30527093	Cla97C07G143100.1	-	Cla97C07G143100	Histidinol-phosphate aminotransferase
Cla97Chr07	30547131	30559486	Cla97C07G143110.1	-	Cla97C07G143110	SMAD/FHA domain-containing protein
Cla97Chr07	30561773	30563288	Cla97C07G143120.1	-	Cla97C07G143120	biogenesis of lysosome-related organelles complex 1 subunit 2
Cla97Chr07	30566566	30569666	Cla97C07G143130.1	-	Cla97C07G143130	Amino acid transporter, putative
Cla97Chr07	30577317	30586218	Cla97C07G143140.1	+	Cla97C07G143140	Wpp domain-interacting tail-anchored protein 2
Cla97Chr07	30604263	30604754	Cla97C07G143150.1	+	Cla97C07G143150	Basic-leucine zipper (bZIP) transcription factor family protein
Cla97Chr07	30611250	30613383	Cla97C07G143160.1	+	Cla97C07G143160	Hexosyltransferase
Cla97Chr07	30617509	30617871	Cla97C07G143170.1	+	Cla97C07G143170	Protein GLUTAMINE DUMPER 1
Cla97Chr07	30631262	30631585	Cla97C07G143180.1	+	Cla97C07G143180	Glutamine dumper 2, putative
Cla97Chr07	30636131	30638394	Cla97C07G143190.1	-	Cla97C07G143190	CONSTANS
Cla97Chr07	30645133	30646164	Cla97C07G143200.1	-	Cla97C07G143200	Alpha/beta-Hydrolases superfamily protein
Cla97Chr07	30653623	30654811	Cla97C07G143210.1	+	Cla97C07G143210	Unknown protein
Cla97Chr07	30654957	30655346	Cla97C07G143220.1	-	Cla97C07G143220	Unknown protein
Cla97Chr07	30660795	30662387	Cla97C07G143230.1	+	Cla97C07G143230	GF14 protein
Cla97Chr07	30663292	30666272	Cla97C07G143240.1	-	Cla97C07G143240	Rhomboid family protein
Cla97Chr07	30671668	30685293	Cla97C07G143250.1	+	Cla97C07G143250	Zinc-finger domain of monoamine-oxidase A repressor R1
Cla97Chr07	30686753	30690181	Cla97C07G143260.1	-	Cla97C07G143260	Receptor-like protein kinase 2
Cla97Chr07	30697066	30697720	Cla97C07G143270.1	+	Cla97C07G143270	Chlororespiratory reduction 7
Cla97Chr07	30698191	30699318	Cla97C07G143280.1	-	Cla97C07G143280	Hydroxyproline-rich glycoprotein family protein
Cla97Chr07	30709061	30709432	Cla97C07G143290.1	+	Cla97C07G143290	Carboxypeptidase
Cla97Chr07	30716905	30718734	Cla97C07G143300.1	+	Cla97C07G143300	Carboxypeptidase
Cla97Chr07	30720364	30722358	Cla97C07G143310.1	+	Cla97C07G143310	Exocyst complex component 7
Cla97Chr07	30728796	30731969	Cla97C07G143320.1	-	Cla97C07G143320	Protein RIK
Cla97Chr07	30732395	30741728	Cla97C07G143330.1	-	Cla97C07G143330	Protein RIK
Cla97Chr07	30749596	30754347	Cla97C07G143340.1	+	Cla97C07G143340	Delta 9 desaturase, putative
Cla97Chr07	30755049	30757076	Cla97C07G143350.1	-	Cla97C07G143350	Pentatricopeptide repeat-containing protein
Cla97Chr07	30775068	30782153	Cla97C07G143360.1	+	Cla97C07G143360	Alpha/beta-Hydrolases superfamily protein
Cla97Chr07	30803358	30805288	Cla97C07G143370.1	+	Cla97C07G143370	delta(24)-sterol reductase-like
Cla97Chr07	30823356	30823604	Cla97C07G143380.1	-	Cla97C07G143380	Lipid transfer protein
Cla97Chr07	30826341	30826631	Cla97C07G143390.1	-	Cla97C07G143390	Lipid transfer protein
Cla97Chr07	30830019	30830336	Cla97C07G143400.1	-	Cla97C07G143400	Lipid transfer protein
Cla97Chr07	30836516	30836821	Cla97C07G143410.1	-	Cla97C07G143410	Lipid transfer protein
Cla97Chr07	30839513	30839800	Cla97C07G143420.1	-	Cla97C07G143420	Lipid transfer protein
Cla97Chr07	30848534	30848827	Cla97C07G143430.1	-	Cla97C07G143430	Lipid transfer protein
Cla97Chr07	30853201	30857789	Cla97C07G143440.1	+	Cla97C07G143440	lipid phosphate phosphatase 2-like
Cla97Chr07	30866645	30869396	Cla97C07G143450.1	-	Cla97C07G143450	Acetolactate synthase
Cla97Chr07	30881108	30883927	Cla97C07G143460.1	+	Cla97C07G143460	C2H2 type zf-met: zinc-finger protein
Cla97Chr07	30895150	30913878	Cla97C07G143470.1	-	Cla97C07G143470	DNA ligase
Cla97Chr07	30922803	30926859	Cla97C07G143480.1	-	Cla97C07G143480	DNA ligase
Cla97Chr07	30930154	30943735	Cla97C07G143490.1	-	Cla97C07G143490	translation initiation factor eIF-2B subunit epsilon-like
Cla97Chr07	30955645	30957155	Cla97C07G143500.1	-	Cla97C07G143500	Transcription factor
Cla97Chr07	30968944	30969288	Cla97C07G143510.1	+	Cla97C07G143510	Unknown protein
Cla97Chr07	30971821	30973551	Cla97C07G143520.1	-	Cla97C07G143520	Haloacid dehalogenase-like hydrolase (HAD) superfamily protein
Cla97Chr07	30974917	30977279	Cla97C07G143530.1	-	Cla97C07G143530	Unknown protein
Cla97Chr07	30979294	30979677	Cla97C07G143540.1	-	Cla97C07G143540	Unknown protein
Cla97Chr07	30983278	30984669	Cla97C07G143550.1	-	Cla97C07G143550	Acyl transferase 15
Cla97Chr07	30991475	30999920	Cla97C07G143560.1	+	Cla97C07G143560	solute carrier family 35 member F1
Cla97Chr07	31002235	31010963	Cla97C07G143570.1	-	Cla97C07G143570	Pentatricopeptide repeat (PPR) superfamily protein
Cla97Chr07	31018403	31026988	Cla97C07G143580.1	+	Cla97C07G143580	Isocitrate lyase
Cla97Chr07	31032053	31038200	Cla97C07G143590.1	-	Cla97C07G143590	clathrin interactor EPSIN 2
Cla97Chr07	31038202	31039929	Cla97C07G143600.1	-	Cla97C07G143600	Unknown protein
Cla97Chr07	31056530	31060470	Cla97C07G143610.1	-	Cla97C07G143610	extensin-2-like
Cla97Chr07	31105168	31105494	Cla97C07G143620.1	+	Cla97C07G143620	Transmembrane protein, putative
Cla97Chr07	31113228	31118375	Cla97C07G143630.1	+	Cla97C07G143630	protein FAR1-RELATED SEQUENCE 6
Cla97Chr07	31122719	31138694	Cla97C07G143640.1	-	Cla97C07G143640	ATP-dependent DNA helicase 2 subunit KU70
Cla97Chr07	31141697	31143215	Cla97C07G143650.1	-	Cla97C07G143650	Endochitinase (Chitinase)
Cla97Chr07	31146051	31151799	Cla97C07G143660.1	-	Cla97C07G143660	mitochondrial import receptor subunit TOM40-1-like
Cla97Chr07	31158472	31177546	Cla97C07G143670.1	+	Cla97C07G143670	prolyl 4-hydroxylase 1
Cla97Chr07	31179192	31179497	Cla97C07G143680.1	-	Cla97C07G143680	Protease inhibitor/seed storage/lipid transfer protein family protein
Cla97Chr07	31185046	31186548	Cla97C07G143690.1	+	Cla97C07G143690	Glycosyltransferase
Cla97Chr07	31192094	31195203	Cla97C07G143700.1	-	Cla97C07G143700	protein CMSS1
Cla97Chr07	31207067	31209347	Cla97C07G143710.1	+	Cla97C07G143710	pirin-like protein
Cla97Chr07	31218696	31221179	Cla97C07G143720.1	-	Cla97C07G143720	Ras family
Cla97Chr07	31228063	31235192	Cla97C07G143730.1	-	Cla97C07G143730	Transcription factor protein
Cla97Chr07	31246835	31248864	Cla97C07G143740.1	-	Cla97C07G143740	Aconitate hydratase
Cla97Chr07	31251946	31252630	Cla97C07G143750.1	+	Cla97C07G143750	Unknown protein
Cla97Chr07	31257672	31258410	Cla97C07G143760.1	+	Cla97C07G143760	Unknown protein
Cla97Chr07	31284397	31285016	Cla97C07G143770.1	+	Cla97C07G143770	Unknown protein
Cla97Chr07	31293730	31297828	Cla97C07G143780.1	-	Cla97C07G143780	aldo-keto reductase family 4 member C9-like
Cla97Chr07	31302771	31305507	Cla97C07G143790.1	-	Cla97C07G143790	F-box-like protein
Cla97Chr07	31307317	31309725	Cla97C07G143800.1	-	Cla97C07G143800	F-box-like protein
Cla97Chr07	31314627	31327507	Cla97C07G143810.1	-	Cla97C07G143810	Structural maintenance of chromosomes protein 6B
Cla97Chr07	31332828	31337765	Cla97C07G143820.1	-	Cla97C07G143820	Receptor protein kinase-1
Cla97Chr07	31342213	31352504	Cla97C07G143830.1	-	Cla97C07G143830	Unknown protein
Cla97Chr07	31354272	31363772	Cla97C07G143840.1	-	Cla97C07G143840	protein RFT1 homolog isoform X1
Cla97Chr07	31365434	31367359	Cla97C07G143850.1	-	Cla97C07G143850	Ribosomal protein L15
Cla97Chr07	31369053	31372852	Cla97C07G143860.1	-	Cla97C07G143860	DNA-directed RNA polymerase III subunit rpc4-like
Cla97Chr07	31381191	31383596	Cla97C07G143870.1	-	Cla97C07G143870	RNA-binding KH domain-containing protein
Cla97Chr07	31385311	31387981	Cla97C07G143880.1	-	Cla97C07G143880	gibberellin 2-beta-dioxygenase 8
Cla97Chr07	31389310	31392843	Cla97C07G143890.1	+	Cla97C07G143890	Sugar transporter, putative
Cla97Chr07	31395738	31401421	Cla97C07G143900.1	+	Cla97C07G143900	Sugar transporter, putative
Cla97Chr07	31403997	31407737	Cla97C07G143910.1	+	Cla97C07G143910	Small G family protein/RhoGAP family protein
Cla97Chr07	31408925	31410209	Cla97C07G143920.1	-	Cla97C07G143920	Myb transcription factor
Cla97Chr07	31413720	31415337	Cla97C07G143930.1	+	Cla97C07G143930	N(4)-(Beta-n-acetylglucosaminyl)-l-asparaginase, putative
Cla97Chr07	31415356	31417111	Cla97C07G143940.1	+	Cla97C07G143940	Peptidase T2, asparaginase 2
Cla97Chr07	31419297	31422263	Cla97C07G143950.1	+	Cla97C07G143950	Derlin
Cla97Chr07	31424088	31425359	Cla97C07G143960.1	-	Cla97C07G143960	Receptor-like kinase
Cla97Chr07	31449198	31474421	Cla97C07G143970.1	-	Cla97C07G143970	ARM repeat superfamily protein
Cla97Chr07	31477998	31482900	Cla97C07G143980.1	-	Cla97C07G143980	methyltransferase-like protein 1
Cla97Chr07	31482946	31485873	Cla97C07G143990.1	-	Cla97C07G143990	Unknown protein
Cla97Chr07	31493997	31499091	Cla97C07G144000.1	+	Cla97C07G144000	alpha/beta-Hydrolases superfamily protein
Cla97Chr07	31504464	31520802	Cla97C07G144010.1	+	Cla97C07G144010	ATP-dependent 6-phosphofructokinase
Cla97Chr07	31521336	31527625	Cla97C07G144020.1	+	Cla97C07G144020	Unknown protein
Cla97Chr07	31528878	31529462	Cla97C07G144030.1	-	Cla97C07G144030	Ethylene-responsive transcription factor 3
Cla97Chr07	31536281	31536928	Cla97C07G144040.1	-	Cla97C07G144040	Ethylene-responsive transcription factor 2
Cla97Chr07	31540689	31542907	Cla97C07G144050.1	+	Cla97C07G144050	MATH domain and coiled-coil domain-containing protein
Cla97Chr07	31546158	31547007	Cla97C07G144060.1	+	Cla97C07G144060	Oleosin
Cla97Chr07	31548846	31552706	Cla97C07G144070.1	-	Cla97C07G144070	cyclic nucleotide-gated ion channel 2
Cla97Chr07	31556136	31556783	Cla97C07G144080.1	-	Cla97C07G144080	zinc finger CCCH domain-containing protein 54
Cla97Chr07	31564992	31583187	Cla97C07G144090.1	-	Cla97C07G144090	Polycomb group protein EMBRYONIC FLOWER 2
Cla97Chr07	31590412	31593129	Cla97C07G144100.1	+	Cla97C07G144100	Myb family transcription factor
Cla97Chr07	31596364	31599401	Cla97C07G144110.1	-	Cla97C07G144110	Ras-related GTP-binding protein
Cla97Chr07	31601358	31608626	Cla97C07G144120.1	+	Cla97C07G144120	NADPH--cytochrome P450 reductase
Cla97Chr07	31612241	31614339	Cla97C07G144130.1	-	Cla97C07G144130	pre-mRNA-splicing factor CWC25 homolog
Cla97Chr07	31617790	31618062	Cla97C07G144140.1	-	Cla97C07G144140	Transmembrane protein, putative
Cla97Chr07	31618873	31620689	Cla97C07G144150.1	-	Cla97C07G144150	2-oxoglutarate (2OG) and Fe(II)-dependent oxygenase superfamily protein
Cla97Chr07	31631561	31634449	Cla97C07G144160.1	+	Cla97C07G144160	peptide methionine sulfoxide reductase A3-like
Cla97Chr07	31638704	31640348	Cla97C07G144170.1	+	Cla97C07G144170	cyclin-U4-1-like
Cla97Chr07	31643201	31643689	Cla97C07G144180.1	-	Cla97C07G144180	glycine-rich protein
Cla97Chr07	31653037	31654977	Cla97C07G144190.1	-	Cla97C07G144190	Chlorophyll A-B binding protein
Cla97Chr07	31656337	31659609	Cla97C07G144200.1	-	Cla97C07G144200	Glutamate dehydrogenase
Cla97Chr07	31671487	31672980	Cla97C07G144210.1	-	Cla97C07G144210	Tyrosine--tRNA ligase
Cla97Chr07	31674595	31676990	Cla97C07G144220.1	-	Cla97C07G144220	Mediator of RNA polymerase II transcription subunit 31
Cla97Chr07	31678382	31683303	Cla97C07G144230.1	-	Cla97C07G144230	polyadenylate-binding protein 1-like
Cla97Chr07	31684506	31689090	Cla97C07G144240.1	+	Cla97C07G144240	Superoxide dismutase
Cla97Chr07	31692146	31695918	Cla97C07G144250.1	+	Cla97C07G144250	Metacaspase-2
Cla97Chr07	31700734	31701871	Cla97C07G144260.1	+	Cla97C07G144260	60S ribosomal protein L13
Cla97Chr07	31704170	31707136	Cla97C07G144270.1	+	Cla97C07G144270	Pentatricopeptide repeat-containing protein, putative
Cla97Chr07	31709531	31714994	Cla97C07G144280.1	-	Cla97C07G144280	Hydrogen peroxide induced protein 1
Cla97Chr07	31719964	31721916	Cla97C07G144290.1	+	Cla97C07G144290	B3 domain-containing transcription factor VRN1-like
Cla97Chr07	31723549	31725951	Cla97C07G144300.1	+	Cla97C07G144300	Protein of unknown function (DUF1218)
Cla97Chr07	31729010	31730997	Cla97C07G144310.1	+	Cla97C07G144310	Pectin lyase-like superfamily protein
Cla97Chr07	31734612	31736525	Cla97C07G144320.1	+	Cla97C07G144320	Pectin lyase-like superfamily protein
Cla97Chr07	31740666	31745918	Cla97C07G144330.1	+	Cla97C07G144330	Phospholipid scramblase
Cla97Chr07	31749003	31750944	Cla97C07G144340.1	+	Cla97C07G144340	Pentatricopeptide repeat-containing protein
Cla97Chr07	31752952	31755492	Cla97C07G144350.1	-	Cla97C07G144350	Alpha/beta-hydrolase superfamily protein
Cla97Chr07	31763830	31764262	Cla97C07G144360.1	+	Cla97C07G144360	Unknown protein
Cla97Chr07	31765364	31771948	Cla97C07G144370.1	+	Cla97C07G144370	Receptor-like protein kinase
Cla97Chr07	31780447	31787044	Cla97C07G144380.1	+	Cla97C07G144380	Receptor-like protein kinase
Cla97Chr07	31791085	31791501	Cla97C07G144390.1	+	Cla97C07G144390	protein SENSITIVE TO PROTON RHIZOTOXICITY 1-like isoform X1
Cla97Chr07	31795416	31796471	Cla97C07G144400.1	-	Cla97C07G144400	tubulin-folding cofactor C
Cla97Chr07	31797497	31804104	Cla97C07G144410.1	-	Cla97C07G144410	ATP synthase subunit B
Cla97Chr07	31806093	31807972	Cla97C07G144420.1	-	Cla97C07G144420	Peroxidase
Cla97Chr07	31810600	31813530	Cla97C07G144430.1	+	Cla97C07G144430	Polyadenylate-binding 2
Cla97Chr07	31815532	31817749	Cla97C07G144440.1	+	Cla97C07G144440	Transmembrane protein
Cla97Chr07	31817870	31820499	Cla97C07G144450.1	+	Cla97C07G144450	Unknown protein
Cla97Chr07	31821667	31827616	Cla97C07G144460.1	+	Cla97C07G144460	LanC-like protein 2
Cla97Chr07	31829092	31830786	Cla97C07G144470.1	-	Cla97C07G144470	WEB family protein, chloroplastic
Cla97Chr07	31835175	31835881	Cla97C07G144480.1	-	Cla97C07G144480	Histone H3.3
Cla97Chr07	31843695	31847526	Cla97C07G144490.1	-	Cla97C07G144490	polyadenylate-binding protein-interacting protein 12
Cla97Chr07	31860472	31864430	Cla97C07G144500.1	-	Cla97C07G144500	Structural maintenance of chromosomes protein
Cla97Chr07	31864507	31864805	Cla97C07G144510.1	-	Cla97C07G144510	Structural maintenance of chromosomes protein
Cla97Chr07	31864836	31865314	Cla97C07G144520.1	-	Cla97C07G144520	Structural maintenance of chromosomes protein 2
Cla97Chr07	31868700	31872754	Cla97C07G144530.1	+	Cla97C07G144530	2-oxoglutarate (2OG) and Fe(II)-dependent oxygenase superfamily protein
Cla97Chr07	31874671	31875744	Cla97C07G144540.1	-	Cla97C07G144540	caffeic acid 3-O-methyltransferase 1
Cla97Chr07	31891973	31892398	Cla97C07G144550.1	+	Cla97C07G144550	Avr9/Cf-9 rapidly elicited protein, putative
Cla97Chr07	31908438	31916453	Cla97C07G144560.1	+	Cla97C07G144560	protein SCAI
List of Predicted Genes (n=71) in QTL Region of OL-6.1 positioned on Chr-06
Chromosome	Genetic Position/Intervals		Predicted Genes	Directions	Genes ID	Genes Description
Cla97Chr06	754140	754712	Cla97C06G110100.1	+	Cla97C06G110100	Pectinesterase inhibitor
Cla97Chr06	759145	759678	Cla97C06G110110.1	-	Cla97C06G110110	Invertase inhibitor
Cla97Chr06	763946	764512	Cla97C06G110120.1	+	Cla97C06G110120	Pectinesterase inhibitor
Cla97Chr06	767648	770568	Cla97C06G110130.1	+	Cla97C06G110130	10 kDa chaperonin-like
Cla97Chr06	772027	773706	Cla97C06G110140.1	+	Cla97C06G110140	Ferredoxin-related
Cla97Chr06	774165	777906	Cla97C06G110150.1	-	Cla97C06G110150	Alpha-1,3-glucosyltransferase
Cla97Chr06	789754	792993	Cla97C06G110160.1	-	Cla97C06G110160	Fructokinase
Cla97Chr06	798185	799468	Cla97C06G110170.1	+	Cla97C06G110170	Metal tolerance protein
Cla97Chr06	807945	809366	Cla97C06G110180.1	-	Cla97C06G110180	Amaranthin-like lectin
Cla97Chr06	816183	817568	Cla97C06G110190.1	-	Cla97C06G110190	Hfr-2-like protein
Cla97Chr06	822408	824640	Cla97C06G110200.1	+	Cla97C06G110200	B-box zinc finger protein 24
Cla97Chr06	828091	828906	Cla97C06G110210.1	+	Cla97C06G110210	RHOMBOID-like protein 13
Cla97Chr06	835969	845863	Cla97C06G110220.1	+	Cla97C06G110220	flowering time control protein FPA
Cla97Chr06	847550	852665	Cla97C06G110230.1	+	Cla97C06G110230	DUF936 family protein
Cla97Chr06	864392	874820	Cla97C06G110240.1	+	Cla97C06G110240	60S ribosomal protein L38-like
Cla97Chr06	884595	886344	Cla97C06G110250.1	+	Cla97C06G110250	GRAS family transcription factor
Cla97Chr06	905757	914372	Cla97C06G110260.1	+	Cla97C06G110260	RNA-binding ASCH domain protein
Cla97Chr06	920898	925297	Cla97C06G110270.1	+	Cla97C06G110270	Peroxidase
Cla97Chr06	933752	935389	Cla97C06G110280.1	+	Cla97C06G110280	Amaranthin-like lectin
Cla97Chr06	940658	941125	Cla97C06G110290.1	+	Cla97C06G110290	Amaranthin-like lectin
Cla97Chr06	941213	943321	Cla97C06G110300.1	-	Cla97C06G110300	Natterin-4
Cla97Chr06	946992	947594	Cla97C06G110310.1	-	Cla97C06G110310	Dirigent protein
Cla97Chr06	951879	954974	Cla97C06G110320.1	-	Cla97C06G110320	Amaranthin-like lectin
Cla97Chr06	961164	963351	Cla97C06G110330.1	-	Cla97C06G110330	Amaranthin-like lectin
Cla97Chr06	964243	972958	Cla97C06G110340.1	-	Cla97C06G110340	trigger factor-like
Cla97Chr06	973383	977318	Cla97C06G110350.1	-	Cla97C06G110350	Trigger factor
Cla97Chr06	979639	987813	Cla97C06G110360.1	-	Cla97C06G110360	Something about silencing protein sas10, putative
Cla97Chr06	990885	994289	Cla97C06G110370.1	+	Cla97C06G110370	15 kDa selenoprotein
Cla97Chr06	1005714	1007799	Cla97C06G110380.1	+	Cla97C06G110380	serine/threonine-protein kinase pakD isoform X2
Cla97Chr06	1019306	1023815	Cla97C06G110390.1	-	Cla97C06G110390	protein IQ-DOMAIN 14-like
Cla97Chr06	1048301	1052336	Cla97C06G110400.1	-	Cla97C06G110400	F-box family protein
Cla97Chr06	1058539	1060722	Cla97C06G110410.1	+	Cla97C06G110410	ABC transporter F family member 4-like
Cla97Chr06	1066188	1073452	Cla97C06G110420.1	-	Cla97C06G110420	trafficking protein particle complex subunit 5
Cla97Chr06	1074636	1074800	Cla97C06G110430.1	-	Cla97C06G110430	Unknown protein
Cla97Chr06	1080823	1082438	Cla97C06G110440.1	-	Cla97C06G110440	RNA-binding protein 24-B
Cla97Chr06	1087568	1091623	Cla97C06G110450.1	+	Cla97C06G110450	Splicing factor-related family protein
Cla97Chr06	1093445	1098016	Cla97C06G110460.1	+	Cla97C06G110460	Reduced male fertility protein
Cla97Chr06	1100468	1110437	Cla97C06G110470.1	+	Cla97C06G110470	Histone-lysine N-methyltransferase
Cla97Chr06	1110659	1116860	Cla97C06G110480.1	-	Cla97C06G110480	Unknown protein
Cla97Chr06	1116993	1128411	Cla97C06G110490.1	-	Cla97C06G110490	Dynamin, putative
Cla97Chr06	1131712	1148681	Cla97C06G110500.1	+	Cla97C06G110500	Tetratricopeptide repeat (TPR)-like superfamily protein
Cla97Chr06	1164407	1165891	Cla97C06G110510.1	+	Cla97C06G110510	Pentatricopeptide repeat-containing protein
Cla97Chr06	1172040	1175334	Cla97C06G110520.1	+	Cla97C06G110520	UV-stimulated scaffold protein A homolog
Cla97Chr06	1182455	1185169	Cla97C06G110530.1	-	Cla97C06G110530	E3 ubiquitin-protein ligase
Cla97Chr06	1186972	1189379	Cla97C06G110540.1	+	Cla97C06G110540	phosphatidylinositol 4-kinase gamma 4
Cla97Chr06	1189459	1190024	Cla97C06G110550.1	+	Cla97C06G110550	Unknown protein
Cla97Chr06	1195824	1199945	Cla97C06G110560.1	-	Cla97C06G110560	Glutaredoxin-C5
Cla97Chr06	1209304	1210817	Cla97C06G110570.1	-	Cla97C06G110570	Flavin-containing monooxygenase
Cla97Chr06	1242851	1261946	Cla97C06G110580.1	+	Cla97C06G110580	myosin-6
Cla97Chr06	1276421	1283596	Cla97C06G110590.1	+	Cla97C06G110590	pre-rRNA-processing protein TSR1 homolog
Cla97Chr06	1295117	1295545	Cla97C06G110600.1	+	Cla97C06G110600	RmlC-like cupins superfamily protein
Cla97Chr06	1305009	1311408	Cla97C06G110610.1	+	Cla97C06G110610	Zn-containing alcohol dehydrogenase
Cla97Chr06	1318505	1320554	Cla97C06G110620.1	+	Cla97C06G110620	Unknown protein
Cla97Chr06	1320599	1330075	Cla97C06G110630.1	+	Cla97C06G110630	DENN (AEX-3) domain protein
Cla97Chr06	1331488	1331823	Cla97C06G110640.1	-	Cla97C06G110640	nitric oxide synthase-interacting protein-like
Cla97Chr06	1332277	1333821	Cla97C06G110650.1	-	Cla97C06G110650	nitric oxide synthase-interacting protein-like
Cla97Chr06	1349469	1350609	Cla97C06G110660.1	-	Cla97C06G110660	Unknown protein
Cla97Chr06	1350688	1358388	Cla97C06G110670.1	-	Cla97C06G110670	ABC transporter C family member 5
Cla97Chr06	1358697	1368220	Cla97C06G110680.1	-	Cla97C06G110680	NADH dehydrogenase [ubiquinone] 1 alpha subcomplex subunit 9, mitochondrial
Cla97Chr06	1369109	1369471	Cla97C06G110690.1	+	Cla97C06G110690	Transmembrane protein, putative
Cla97Chr06	1371324	1371722	Cla97C06G110700.1	-	Cla97C06G110700	Unknown protein
Cla97Chr06	1374310	1377725	Cla97C06G110710.1	-	Cla97C06G110710	Cytochrome oxidase complex assembly protein
Cla97Chr06	1384325	1388194	Cla97C06G110720.1	-	Cla97C06G110720	Vacuolar sorting-associated protein (DUF946)
Cla97Chr06	1390025	1391552	Cla97C06G110730.1	-	Cla97C06G110730	Tetratricopeptide repeat (TPR)-like superfamily protein
Cla97Chr06	1392088	1396085	Cla97C06G110740.1	+	Cla97C06G110740	RNA binding protein
Cla97Chr06	1400379	1413094	Cla97C06G110750.1	-	Cla97C06G110750	pre-mRNA-processing factor 39 isoform X1
Cla97Chr06	1423753	1430095	Cla97C06G110760.1	+	Cla97C06G110760	Histone-lysine N-methyltransferase
Cla97Chr06	1432372	1434548	Cla97C06G110770.1	-	Cla97C06G110770	50S ribosomal protein L14
Cla97Chr06	1438032	1444990	Cla97C06G110780.1	-	Cla97C06G110780	Cellulose synthase
Cla97Chr06	1446137	1449047	Cla97C06G110790.1	-	Cla97C06G110790	protein JASON-like
Cla97Chr06	1463877	1476544	Cla97C06G110800.1	-	Cla97C06G110800	Succinate--CoA ligase [ADP-forming] subunit beta, mitochondrial
List of Predicted Genes (n=73) in QTL Region of OL-11.1 positioned on Chr-11
Chromosome	Genetic Position/Intervals		Predicted Genes	Directions	Genes ID	Genes Description
Cla97Chr11	818121	822864	Cla97C11G206980.1	+	Cla97C11G206980	MYB transcription factor-like
Cla97Chr11	824498	831163	Cla97C11G206990.1	-	Cla97C11G206990	E3 ubiquitin-protein ligase ORTHRUS 2-like
Cla97Chr11	850904	852172	Cla97C11G207000.1	+	Cla97C11G207000	Jasmonate-induced protein
Cla97Chr11	864914	869436	Cla97C11G207010.1	-	Cla97C11G207010	Mitochondrial pyruvate carrier
Cla97Chr11	871017	875384	Cla97C11G207020.1	+	Cla97C11G207020	Amino acid transporter, putative
Cla97Chr11	880636	884505	Cla97C11G207030.1	-	Cla97C11G207030	Aldo/keto reductase
Cla97Chr11	887876	905380	Cla97C11G207040.1	+	Cla97C11G207040	protein CHROMATIN REMODELING 19
Cla97Chr11	943260	945646	Cla97C11G207050.1	-	Cla97C11G207050	Indeterminate domain p1
Cla97Chr11	963321	968040	Cla97C11G207060.1	-	Cla97C11G207060	Transcription factor, putative
Cla97Chr11	983355	984880	Cla97C11G207070.1	+	Cla97C11G207070	Pectin lyase-like superfamily protein, putative
Cla97Chr11	988428	989179	Cla97C11G207080.1	+	Cla97C11G207080	p-loop containing nucleoside triphosphate hydrolases superfamily protein
Cla97Chr11	989233	991338	Cla97C11G207090.1	+	Cla97C11G207090	p-loop containing nucleoside triphosphate hydrolases superfamily protein
Cla97Chr11	992741	996380	Cla97C11G207100.1	+	Cla97C11G207100	p-loop containing nucleoside triphosphate hydrolase superfamily protein
Cla97Chr11	1000041	1001763	Cla97C11G207110.1	+	Cla97C11G207110	Small nuclear ribonucleoprotein f, putative
Cla97Chr11	1001778	1002212	Cla97C11G207120.1	+	Cla97C11G207120	Unknown protein
Cla97Chr11	1008253	1011929	Cla97C11G207130.1	-	Cla97C11G207130	Translation initiation factor 2
Cla97Chr11	1026421	1037676	Cla97C11G207140.1	+	Cla97C11G207140	p-loop containing nucleoside triphosphate hydrolases superfamily protein, putative
Cla97Chr11	1037771	1038394	Cla97C11G207150.1	+	Cla97C11G207150	Unknown protein
Cla97Chr11	1040118	1043399	Cla97C11G207160.1	-	Cla97C11G207160	zinc finger CCCH domain-containing protein 17
Cla97Chr11	1046488	1051055	Cla97C11G207170.1	-	Cla97C11G207170	Remorin family protein
Cla97Chr11	1055517	1060082	Cla97C11G207180.1	-	Cla97C11G207180	Tobamovirus multiplication 1 homolog
Cla97Chr11	1061956	1063411	Cla97C11G207190.1	-	Cla97C11G207190	beta-galactosidase 7-like
Cla97Chr11	1068873	1070248	Cla97C11G207200.1	-	Cla97C11G207200	60S ribosomal protein L23a
Cla97Chr11	1074469	1077486	Cla97C11G207210.1	-	Cla97C11G207210	Receptor kinase
Cla97Chr11	1081415	1082545	Cla97C11G207220.1	+	Cla97C11G207220	Peroxidase
Cla97Chr11	1086466	1087611	Cla97C11G207230.1	-	Cla97C11G207230	Peroxidase
Cla97Chr11	1092240	1096230	Cla97C11G207240.1	-	Cla97C11G207240	thiamine biosynthetic bifunctional enzyme TH1, chloroplastic-like
Cla97Chr11	1096238	1098092	Cla97C11G207250.1	-	Cla97C11G207250	Thiamine biosynthetic bifunctional enzyme th1, chloroplastic
Cla97Chr11	1101732	1106014	Cla97C11G207260.1	-	Cla97C11G207260	Formin-like protein
Cla97Chr11	1120831	1143340	Cla97C11G207270.1	-	Cla97C11G207270	p-loop containing nucleoside triphosphate hydrolases superfamily protein, putative
Cla97Chr11	1143745	1145582	Cla97C11G207280.1	-	Cla97C11G207280	Unknown protein
Cla97Chr11	1152568	1159547	Cla97C11G207290.1	-	Cla97C11G207290	trihelix transcription factor ASR3-like
Cla97Chr11	1164834	1174983	Cla97C11G207300.1	+	Cla97C11G207300	UBX domain-containing protein
Cla97Chr11	1181720	1183916	Cla97C11G207310.1	+	Cla97C11G207310	folate synthesis bifunctional protein, mitochondrial-like
Cla97Chr11	1188834	1190948	Cla97C11G207320.1	+	Cla97C11G207320	Pentatricopeptide repeat-containing family protein
Cla97Chr11	1193659	1195569	Cla97C11G207330.1	-	Cla97C11G207330	ENTH/ANTH/VHS superfamily protein
Cla97Chr11	1204160	1205773	Cla97C11G207340.1	+	Cla97C11G207340	At2g01913
Cla97Chr11	1210465	1218508	Cla97C11G207350.1	-	Cla97C11G207350	IAA-alanine resistance protein 1
Cla97Chr11	1222766	1223152	Cla97C11G207360.1	+	Cla97C11G207360	Unknown protein
Cla97Chr11	1223657	1229107	Cla97C11G207370.1	-	Cla97C11G207370	cyclin-J18-like
Cla97Chr11	1233697	1241141	Cla97C11G207380.1	-	Cla97C11G207380	histidine kinase 4-like
Cla97Chr11	1262640	1263316	Cla97C11G207390.1	+	Cla97C11G207390	Zinc finger protein 4
Cla97Chr11	1263878	1271642	Cla97C11G207400.1	+	Cla97C11G207400	p-loop containing nucleoside triphosphate hydrolases superfamily protein, putative
Cla97Chr11	1274996	1275520	Cla97C11G207410.1	+	Cla97C11G207410	Ribosome inactivating protein
Cla97Chr11	1277875	1280727	Cla97C11G207420.1	-	Cla97C11G207420	Ribosomal protein 5A
Cla97Chr11	1281373	1284349	Cla97C11G207430.1	+	Cla97C11G207430	PHD finger protein family
Cla97Chr11	1284590	1287816	Cla97C11G207440.1	+	Cla97C11G207440	PHD finger protein MALE STERILITY 1
Cla97Chr11	1288312	1290438	Cla97C11G207450.1	+	Cla97C11G207450	Pentatricopeptide repeat
Cla97Chr11	1291801	1295466	Cla97C11G207460.1	-	Cla97C11G207460	Drug resistance transporter-like ABC domain protein
Cla97Chr11	1307996	1310420	Cla97C11G207470.1	-	Cla97C11G207470	Pleiotropic drug resistance ABC transporter
Cla97Chr11	1310742	1314855	Cla97C11G207480.1	-	Cla97C11G207480	PHD finger protein family
Cla97Chr11	1320736	1322648	Cla97C11G207490.1	+	Cla97C11G207490	Reductase 2
Cla97Chr11	1323564	1326038	Cla97C11G207500.1	-	Cla97C11G207500	Beta-galactosidase
Cla97Chr11	1336420	1338894	Cla97C11G207510.1	-	Cla97C11G207510	Beta-galactosidase
Cla97Chr11	1340861	1345181	Cla97C11G207520.1	+	Cla97C11G207520	Protein of unknown function (DUF1262)
Cla97Chr11	1349198	1359612	Cla97C11G207530.1	+	Cla97C11G207530	RING/U-box superfamily protein
Cla97Chr11	1363596	1368897	Cla97C11G207540.1	-	Cla97C11G207540	Ribosomal RNA-processing protein 7
Cla97Chr11	1372100	1381872	Cla97C11G207550.1	+	Cla97C11G207550	DNA repair protein XRCC2 homolog
Cla97Chr11	1382818	1387954	Cla97C11G207560.1	-	Cla97C11G207560	DUF3067 domain-containing protein
Cla97Chr11	1389380	1393193	Cla97C11G207570.1	+	Cla97C11G207570	2-oxoglutarate (2OG) and Fe(II)-dependent oxygenase superfamily protein
Cla97Chr11	1394847	1396613	Cla97C11G207580.1	-	Cla97C11G207580	Pentatricopeptide repeat-containing protein, putative
Cla97Chr11	1397953	1402208	Cla97C11G207590.1	+	Cla97C11G207590	Uracil-DNA glycosylase
Cla97Chr11	1404103	1409815	Cla97C11G207600.1	-	Cla97C11G207600	Phytanoyl-CoA dioxygenase family protein
Cla97Chr11	1411431	1422686	Cla97C11G207610.1	-	Cla97C11G207610	Sulfate transporter
Cla97Chr11	1443520	1443773	Cla97C11G207620.1	-	Cla97C11G207620	DNA-directed RNA polymerase subunit beta'
Cla97Chr11	1450286	1457517	Cla97C11G207630.1	+	Cla97C11G207630	SEC12-like protein 2
Cla97Chr11	1458887	1479911	Cla97C11G207640.1	-	Cla97C11G207640	Uridine-cytidine kinase C
Cla97Chr11	1484045	1484593	Cla97C11G207650.1	-	Cla97C11G207650	MLP-like protein 328
Cla97Chr11	1494007	1494562	Cla97C11G207660.1	+	Cla97C11G207660	MLP-like protein 328
Cla97Chr11	1502759	1503411	Cla97C11G207670.1	+	Cla97C11G207670	MLP-like protein 328
Cla97Chr11	1505395	1506316	Cla97C11G207680.1	-	Cla97C11G207680	MLP-like protein 329
Cla97Chr11	1509863	1510457	Cla97C11G207690.1	-	Cla97C11G207690	MLP-like protein 328
Cla97Chr11	1518631	1535858	Cla97C11G207700.1	+	Cla97C11G207700	RNA helicase
List of Predicted Genes (n=61) in QTL Region of OW-7.1 positioned on Chr-07
Chromosome	Genetic Position/Intervals		Predicted Genes	Directions	Genes ID	Genes Description
Cla97Chr07	25580818	25583630	Cla97C07G137920.1	-	Cla97C07G137920	Profilin family protein
Cla97Chr07	25585203	25587759	Cla97C07G137930.1	-	Cla97C07G137930	Pectin acetylesterase
Cla97Chr07	25608793	25609306	Cla97C07G137940.1	+	Cla97C07G137940	aspartic proteinase CDR1-like
Cla97Chr07	25616576	25617922	Cla97C07G137950.1	+	Cla97C07G137950	HXXXD-type acyl-transferase family protein
Cla97Chr07	25622605	25625073	Cla97C07G137960.1	+	Cla97C07G137960	Pentatricopeptide repeat-containing family protein
Cla97Chr07	25625186	25627307	Cla97C07G137970.1	+	Cla97C07G137970	Unknown protein
Cla97Chr07	25627419	25628663	Cla97C07G137980.1	+	Cla97C07G137980	Unknown protein
Cla97Chr07	25647045	25654306	Cla97C07G137990.1	+	Cla97C07G137990	protein NUCLEAR FUSION DEFECTIVE 4
Cla97Chr07	25663974	25665437	Cla97C07G138000.1	-	Cla97C07G138000	phosphatidylinositol N-acetylglucosaminyltransferase subunit A-like
Cla97Chr07	25666396	25672016	Cla97C07G138010.1	-	Cla97C07G138010	Kinase family protein
Cla97Chr07	25677346	25678176	Cla97C07G138020.1	+	Cla97C07G138020	Serine/threonine-protein kinase STE20, putative
Cla97Chr07	25686623	25687927	Cla97C07G138030.1	+	Cla97C07G138030	aspartic proteinase CDR1-like
Cla97Chr07	25689790	25691061	Cla97C07G138040.1	+	Cla97C07G138040	Aspartic proteinase cdr1
Cla97Chr07	25695436	25695714	Cla97C07G138050.1	+	Cla97C07G138050	Unknown protein
Cla97Chr07	25696903	25708375	Cla97C07G138060.1	+	Cla97C07G138060	Receptor-like protein kinase
Cla97Chr07	25710998	25712837	Cla97C07G138070.1	+	Cla97C07G138070	Zinc finger protein, putative
Cla97Chr07	25713930	25717232	Cla97C07G138080.1	-	Cla97C07G138080	trihelix transcription factor GT-3b-like
Cla97Chr07	25727642	25731051	Cla97C07G138090.1	+	Cla97C07G138090	Ankyrin repeat family protein
Cla97Chr07	25737649	25738388	Cla97C07G138100.1	+	Cla97C07G138100	Unknown protein
Cla97Chr07	25745974	25747067	Cla97C07G138110.1	+	Cla97C07G138110	Unknown protein
Cla97Chr07	25751792	25754406	Cla97C07G138120.1	+	Cla97C07G138120	Kinesin light chain, putative
Cla97Chr07	25774648	25778233	Cla97C07G138130.1	+	Cla97C07G138130	Bidirectional sugar transporter SWEET
Cla97Chr07	25779191	25783182	Cla97C07G138140.1	-	Cla97C07G138140	protein NLP6-like isoform X1
Cla97Chr07	25806527	25810411	Cla97C07G138150.1	-	Cla97C07G138150	26S proteasome non-ATPase regulatory subunit 8 homolog A
Cla97Chr07	25814177	25841454	Cla97C07G138160.1	-	Cla97C07G138160	cellulose synthase-like protein G3
Cla97Chr07	25844465	25852251	Cla97C07G138170.1	-	Cla97C07G138170	cellulose synthase-like protein G3
Cla97Chr07	25883126	25888853	Cla97C07G138180.1	-	Cla97C07G138180	cellulose synthase-like protein G2
Cla97Chr07	25900260	25907757	Cla97C07G138190.1	-	Cla97C07G138190	cellulose synthase-like protein G2
Cla97Chr07	25911702	25916089	Cla97C07G138200.1	-	Cla97C07G138200	cellulose synthase-like protein G3
Cla97Chr07	25920461	25924040	Cla97C07G138210.1	-	Cla97C07G138210	Auxin response factor
Cla97Chr07	25956207	25957756	Cla97C07G138220.1	+	Cla97C07G138220	DCD (Development and cell death) domain protein
Cla97Chr07	25963821	25964420	Cla97C07G138230.1	-	Cla97C07G138230	DUF4228 domain protein
Cla97Chr07	25968773	25969969	Cla97C07G138240.1	-	Cla97C07G138240	RNA polymerase II transcriptional coactivator KELP
Cla97Chr07	25973303	25974844	Cla97C07G138250.1	-	Cla97C07G138250	CccP conserved Cys-containing protein
Cla97Chr07	25976403	25978639	Cla97C07G138260.1	-	Cla97C07G138260	F-box protein SKIP8
Cla97Chr07	25980827	25987830	Cla97C07G138270.1	-	Cla97C07G138270	ATP-dependent zinc metalloprotease FtsH
Cla97Chr07	25993047	25995058	Cla97C07G138280.1	-	Cla97C07G138280	GDSL esterase/lipase family
Cla97Chr07	25997947	25998543	Cla97C07G138290.1	+	Cla97C07G138290	Late embryogenesis abundant protein, LEA-14
Cla97Chr07	26003027	26008938	Cla97C07G138300.1	-	Cla97C07G138300	dynamin-related protein 5A
Cla97Chr07	26011600	26016060	Cla97C07G138310.1	-	Cla97C07G138310	UDP-glucose 4-epimerase family protein
Cla97Chr07	26024387	26031015	Cla97C07G138320.1	-	Cla97C07G138320	Pentatricopeptide repeat (PPR) superfamily protein
Cla97Chr07	26032294	26042863	Cla97C07G138330.1	-	Cla97C07G138330	Nucleoside diphosphate kinase
Cla97Chr07	26049550	26050254	Cla97C07G138340.1	+	Cla97C07G138340	NAD(P)H-quinone oxidoreductase subunit S, chloroplastic
Cla97Chr07	26062311	26062703	Cla97C07G138350.1	+	Cla97C07G138350	Unknown protein
Cla97Chr07	26072552	26072878	Cla97C07G138360.1	-	Cla97C07G138360	Nucleoside diphosphate kinase
Cla97Chr07	26110167	26114216	Cla97C07G138370.1	+	Cla97C07G138370	GPI-anchored protein
Cla97Chr07	26116174	26119585	Cla97C07G138380.1	-	Cla97C07G138380	peroxisomal membrane protein 13-like
Cla97Chr07	26124071	26131618	Cla97C07G138390.1	-	Cla97C07G138390	Plant regulator RWP-RK family protein, putative isoform 1
Cla97Chr07	26152710	26178512	Cla97C07G138400.1	+	Cla97C07G138400	Ypt/Rab-GAP domain of gyp1p superfamily protein, putative isoform 1
Cla97Chr07	26185035	26185307	Cla97C07G138410.1	-	Cla97C07G138410	Unknown protein
Cla97Chr07	26188879	26201144	Cla97C07G138420.1	+	Cla97C07G138420	DUF3755 family protein
Cla97Chr07	26212614	26219463	Cla97C07G138430.1	+	Cla97C07G138430	Transmembrane protein, putative
Cla97Chr07	26221884	26227322	Cla97C07G138440.1	+	Cla97C07G138440	RNA-binding ASCH domain protein
Cla97Chr07	26233785	26234439	Cla97C07G138450.1	+	Cla97C07G138450	Unknown protein
Cla97Chr07	26257968	26258838	Cla97C07G138460.1	-	Cla97C07G138460	ATP-dependent RNA helicase
Cla97Chr07	26274827	26275225	Cla97C07G138470.1	-	Cla97C07G138470	protein TIFY 9-like
Cla97Chr07	26289224	26295540	Cla97C07G138480.1	-	Cla97C07G138480	Hydroxyacylglutathione hydrolase
Cla97Chr07	26305146	26310224	Cla97C07G138490.1	+	Cla97C07G138490	F2P16.20 protein, putative isoform 1
Cla97Chr07	26315389	26320231	Cla97C07G138500.1	-	Cla97C07G138500	calreticulin-3
Cla97Chr07	26327298	26329799	Cla97C07G138510.1	+	Cla97C07G138510	Pentatricopeptide repeat
Cla97Chr07	26363696	26373435	Cla97C07G138520.1	+	Cla97C07G138520	E3 ubiquitin protein ligase drip2
List of Predicted Genes (n=73) in QTL Region of OW-11.1 positioned on Chr-11
Chromosome	Genetic Position/Intervals		Predicted Genes	Directions	Genes ID	Genes Description
Cla97Chr11	818121	822864	Cla97C11G206980.1	+	Cla97C11G206980	MYB transcription factor-like
Cla97Chr11	824498	831163	Cla97C11G206990.1	-	Cla97C11G206990	E3 ubiquitin-protein ligase ORTHRUS 2-like
Cla97Chr11	850904	852172	Cla97C11G207000.1	+	Cla97C11G207000	Jasmonate-induced protein
Cla97Chr11	864914	869436	Cla97C11G207010.1	-	Cla97C11G207010	Mitochondrial pyruvate carrier
Cla97Chr11	871017	875384	Cla97C11G207020.1	+	Cla97C11G207020	Amino acid transporter, putative
Cla97Chr11	880636	884505	Cla97C11G207030.1	-	Cla97C11G207030	Aldo/keto reductase
Cla97Chr11	887876	905380	Cla97C11G207040.1	+	Cla97C11G207040	protein CHROMATIN REMODELING 19
Cla97Chr11	943260	945646	Cla97C11G207050.1	-	Cla97C11G207050	Indeterminate domain p1
Cla97Chr11	963321	968040	Cla97C11G207060.1	-	Cla97C11G207060	Transcription factor, putative
Cla97Chr11	983355	984880	Cla97C11G207070.1	+	Cla97C11G207070	Pectin lyase-like superfamily protein, putative
Cla97Chr11	988428	989179	Cla97C11G207080.1	+	Cla97C11G207080	p-loop containing nucleoside triphosphate hydrolases superfamily protein
Cla97Chr11	989233	991338	Cla97C11G207090.1	+	Cla97C11G207090	p-loop containing nucleoside triphosphate hydrolases superfamily protein
Cla97Chr11	992741	996380	Cla97C11G207100.1	+	Cla97C11G207100	p-loop containing nucleoside triphosphate hydrolase superfamily protein
Cla97Chr11	1000041	1001763	Cla97C11G207110.1	+	Cla97C11G207110	Small nuclear ribonucleoprotein f, putative
Cla97Chr11	1001778	1002212	Cla97C11G207120.1	+	Cla97C11G207120	Unknown protein
Cla97Chr11	1008253	1011929	Cla97C11G207130.1	-	Cla97C11G207130	Translation initiation factor 2
Cla97Chr11	1026421	1037676	Cla97C11G207140.1	+	Cla97C11G207140	p-loop containing nucleoside triphosphate hydrolases superfamily protein, putative
Cla97Chr11	1037771	1038394	Cla97C11G207150.1	+	Cla97C11G207150	Unknown protein
Cla97Chr11	1040118	1043399	Cla97C11G207160.1	-	Cla97C11G207160	zinc finger CCCH domain-containing protein 17
Cla97Chr11	1046488	1051055	Cla97C11G207170.1	-	Cla97C11G207170	Remorin family protein
Cla97Chr11	1055517	1060082	Cla97C11G207180.1	-	Cla97C11G207180	Tobamovirus multiplication 1 homolog
Cla97Chr11	1061956	1063411	Cla97C11G207190.1	-	Cla97C11G207190	beta-galactosidase 7-like
Cla97Chr11	1068873	1070248	Cla97C11G207200.1	-	Cla97C11G207200	60S ribosomal protein L23a
Cla97Chr11	1074469	1077486	Cla97C11G207210.1	-	Cla97C11G207210	Receptor kinase
Cla97Chr11	1081415	1082545	Cla97C11G207220.1	+	Cla97C11G207220	Peroxidase
Cla97Chr11	1086466	1087611	Cla97C11G207230.1	-	Cla97C11G207230	Peroxidase
Cla97Chr11	1092240	1096230	Cla97C11G207240.1	-	Cla97C11G207240	thiamine biosynthetic bifunctional enzyme TH1, chloroplastic-like
Cla97Chr11	1096238	1098092	Cla97C11G207250.1	-	Cla97C11G207250	Thiamine biosynthetic bifunctional enzyme th1, chloroplastic
Cla97Chr11	1101732	1106014	Cla97C11G207260.1	-	Cla97C11G207260	Formin-like protein
Cla97Chr11	1120831	1143340	Cla97C11G207270.1	-	Cla97C11G207270	p-loop containing nucleoside triphosphate hydrolases superfamily protein, putative
Cla97Chr11	1143745	1145582	Cla97C11G207280.1	-	Cla97C11G207280	Unknown protein
Cla97Chr11	1152568	1159547	Cla97C11G207290.1	-	Cla97C11G207290	trihelix transcription factor ASR3-like
Cla97Chr11	1164834	1174983	Cla97C11G207300.1	+	Cla97C11G207300	UBX domain-containing protein
Cla97Chr11	1181720	1183916	Cla97C11G207310.1	+	Cla97C11G207310	folate synthesis bifunctional protein, mitochondrial-like
Cla97Chr11	1188834	1190948	Cla97C11G207320.1	+	Cla97C11G207320	Pentatricopeptide repeat-containing family protein
Cla97Chr11	1193659	1195569	Cla97C11G207330.1	-	Cla97C11G207330	ENTH/ANTH/VHS superfamily protein
Cla97Chr11	1204160	1205773	Cla97C11G207340.1	+	Cla97C11G207340	At2g01913
Cla97Chr11	1210465	1218508	Cla97C11G207350.1	-	Cla97C11G207350	IAA-alanine resistance protein 1
Cla97Chr11	1222766	1223152	Cla97C11G207360.1	+	Cla97C11G207360	Unknown protein
Cla97Chr11	1223657	1229107	Cla97C11G207370.1	-	Cla97C11G207370	cyclin-J18-like
Cla97Chr11	1233697	1241141	Cla97C11G207380.1	-	Cla97C11G207380	histidine kinase 4-like
Cla97Chr11	1262640	1263316	Cla97C11G207390.1	+	Cla97C11G207390	Zinc finger protein 4
Cla97Chr11	1263878	1271642	Cla97C11G207400.1	+	Cla97C11G207400	p-loop containing nucleoside triphosphate hydrolases superfamily protein, putative
Cla97Chr11	1274996	1275520	Cla97C11G207410.1	+	Cla97C11G207410	Ribosome inactivating protein
Cla97Chr11	1277875	1280727	Cla97C11G207420.1	-	Cla97C11G207420	Ribosomal protein 5A
Cla97Chr11	1281373	1284349	Cla97C11G207430.1	+	Cla97C11G207430	PHD finger protein family
Cla97Chr11	1284590	1287816	Cla97C11G207440.1	+	Cla97C11G207440	PHD finger protein MALE STERILITY 1
Cla97Chr11	1288312	1290438	Cla97C11G207450.1	+	Cla97C11G207450	Pentatricopeptide repeat
Cla97Chr11	1291801	1295466	Cla97C11G207460.1	-	Cla97C11G207460	Drug resistance transporter-like ABC domain protein
Cla97Chr11	1307996	1310420	Cla97C11G207470.1	-	Cla97C11G207470	Pleiotropic drug resistance ABC transporter
Cla97Chr11	1310742	1314855	Cla97C11G207480.1	-	Cla97C11G207480	PHD finger protein family
Cla97Chr11	1320736	1322648	Cla97C11G207490.1	+	Cla97C11G207490	Reductase 2
Cla97Chr11	1323564	1326038	Cla97C11G207500.1	-	Cla97C11G207500	Beta-galactosidase
Cla97Chr11	1336420	1338894	Cla97C11G207510.1	-	Cla97C11G207510	Beta-galactosidase
Cla97Chr11	1340861	1345181	Cla97C11G207520.1	+	Cla97C11G207520	Protein of unknown function (DUF1262)
Cla97Chr11	1349198	1359612	Cla97C11G207530.1	+	Cla97C11G207530	RING/U-box superfamily protein
Cla97Chr11	1363596	1368897	Cla97C11G207540.1	-	Cla97C11G207540	Ribosomal RNA-processing protein 7
Cla97Chr11	1372100	1381872	Cla97C11G207550.1	+	Cla97C11G207550	DNA repair protein XRCC2 homolog
Cla97Chr11	1382818	1387954	Cla97C11G207560.1	-	Cla97C11G207560	DUF3067 domain-containing protein
Cla97Chr11	1389380	1393193	Cla97C11G207570.1	+	Cla97C11G207570	2-oxoglutarate (2OG) and Fe(II)-dependent oxygenase superfamily protein
Cla97Chr11	1394847	1396613	Cla97C11G207580.1	-	Cla97C11G207580	Pentatricopeptide repeat-containing protein, putative
Cla97Chr11	1397953	1402208	Cla97C11G207590.1	+	Cla97C11G207590	Uracil-DNA glycosylase
Cla97Chr11	1404103	1409815	Cla97C11G207600.1	-	Cla97C11G207600	Phytanoyl-CoA dioxygenase family protein
Cla97Chr11	1411431	1422686	Cla97C11G207610.1	-	Cla97C11G207610	Sulfate transporter
Cla97Chr11	1443520	1443773	Cla97C11G207620.1	-	Cla97C11G207620	DNA-directed RNA polymerase subunit beta'
Cla97Chr11	1450286	1457517	Cla97C11G207630.1	+	Cla97C11G207630	SEC12-like protein 2
Cla97Chr11	1458887	1479911	Cla97C11G207640.1	-	Cla97C11G207640	Uridine-cytidine kinase C
Cla97Chr11	1484045	1484593	Cla97C11G207650.1	-	Cla97C11G207650	MLP-like protein 328
Cla97Chr11	1494007	1494562	Cla97C11G207660.1	+	Cla97C11G207660	MLP-like protein 328
Cla97Chr11	1502759	1503411	Cla97C11G207670.1	+	Cla97C11G207670	MLP-like protein 328
Cla97Chr11	1505395	1506316	Cla97C11G207680.1	-	Cla97C11G207680	MLP-like protein 329
Cla97Chr11	1509863	1510457	Cla97C11G207690.1	-	Cla97C11G207690	MLP-like protein 328
Cla97Chr11	1518631	1535858	Cla97C11G207700.1	+	Cla97C11G207700	RNA helicase
List of Predicted Genes (n=134) in QTL Region of OSI-1.1 positioned on Chr-01
Chromosome	Genetic Position/Intervals		Predicted Genes	Directions	Genes ID	Genes Description
Cla97Chr01	32268777	32269714	Cla97C01G019280.1	-	Cla97C01G019280	Aaa-atpase
Cla97Chr01	32277632	32279138	Cla97C01G019290.1	+	Cla97C01G019290	Aaa-atpase
Cla97Chr01	32281531	32283535	Cla97C01G019300.1	+	Cla97C01G019300	Thioredoxin domain-containing protein, putative
Cla97Chr01	32286446	32291506	Cla97C01G019310.1	+	Cla97C01G019310	Phosphatidylinositol transfer-like protein II
Cla97Chr01	32292040	32294496	Cla97C01G019320.1	-	Cla97C01G019320	Transcription factor protein
Cla97Chr01	32305326	32306180	Cla97C01G019330.1	+	Cla97C01G019330	bZIP transcription factor 53-like
Cla97Chr01	32312477	32316814	Cla97C01G019340.1	+	Cla97C01G019340	Ubiquitin-conjugating enzyme E2-binding protein
Cla97Chr01	32316985	32323609	Cla97C01G019350.1	+	Cla97C01G019350	AT4G36440-like protein
Cla97Chr01	32325769	32328138	Cla97C01G019360.1	+	Cla97C01G019360	Peroxidase
Cla97Chr01	32329553	32330161	Cla97C01G019370.1	+	Cla97C01G019370	50S ribosomal protein L7/L12
Cla97Chr01	32332953	32338083	Cla97C01G019380.1	+	Cla97C01G019380	Mitochondrial folate transporter/carrier
Cla97Chr01	32340581	32341399	Cla97C01G019390.1	+	Cla97C01G019390	Unknown protein
Cla97Chr01	32342012	32346895	Cla97C01G019400.1	+	Cla97C01G019400	Cytochrome P450
Cla97Chr01	32348249	32349564	Cla97C01G019410.1	-	Cla97C01G019410	rRNA adenine N(6)-methyltransferase
Cla97Chr01	32351650	32352398	Cla97C01G019420.1	+	Cla97C01G019420	Unknown protein
Cla97Chr01	32360027	32365640	Cla97C01G019430.1	+	Cla97C01G019430	Beta-galactosidase
Cla97Chr01	32366622	32367689	Cla97C01G019440.1	-	Cla97C01G019440	Thioredoxin
Cla97Chr01	32377725	32379792	Cla97C01G019450.1	+	Cla97C01G019450	Purple acid phosphatase
Cla97Chr01	32382176	32387653	Cla97C01G019460.1	+	Cla97C01G019460	FG-GAP repeat-containing protein
Cla97Chr01	32394505	32395728	Cla97C01G019470.1	-	Cla97C01G019470	protein SHI RELATED SEQUENCE 1
Cla97Chr01	32426789	32427679	Cla97C01G019480.1	+	Cla97C01G019480	GATA transcription factor
Cla97Chr01	32433726	32436961	Cla97C01G019490.1	-	Cla97C01G019490	zinc finger CCCH domain-containing protein 6-like
Cla97Chr01	32453306	32456736	Cla97C01G019500.1	+	Cla97C01G019500	Cytochrome P450
Cla97Chr01	32462197	32466115	Cla97C01G019510.1	+	Cla97C01G019510	UPF0183 protein family
Cla97Chr01	32466880	32467895	Cla97C01G019520.1	-	Cla97C01G019520	Zinc finger, B-box
Cla97Chr01	32480269	32480568	Cla97C01G019530.1	-	Cla97C01G019530	Unknown protein
Cla97Chr01	32480584	32483979	Cla97C01G019540.1	+	Cla97C01G019540	Receptor-like protein kinase
Cla97Chr01	32503225	32505362	Cla97C01G019550.1	+	Cla97C01G019550	NAC domain-containing protein 37-like
Cla97Chr01	32512642	32513342	Cla97C01G019560.1	-	Cla97C01G019560	Histone H1
Cla97Chr01	32516994	32520307	Cla97C01G019570.1	+	Cla97C01G019570	zinc finger CCCH domain-containing protein 6-like
Cla97Chr01	32523908	32525851	Cla97C01G019580.1	-	Cla97C01G019580	peptide methionine sulfoxide reductase A5
Cla97Chr01	32526720	32528429	Cla97C01G019590.1	-	Cla97C01G019590	Ribosomal protein L2
Cla97Chr01	32534308	32534631	Cla97C01G019600.1	-	Cla97C01G019600	Auxin-responsive family protein
Cla97Chr01	32536150	32536966	Cla97C01G019610.1	-	Cla97C01G019610	Unknown protein
Cla97Chr01	32538389	32540308	Cla97C01G019620.1	-	Cla97C01G019620	transcription initiation factor TFIID subunit 14b isoform X3
Cla97Chr01	32542023	32544614	Cla97C01G019630.1	+	Cla97C01G019630	Pentatricopeptide repeat-containing protein, putative
Cla97Chr01	32546409	32546615	Cla97C01G019640.1	-	Cla97C01G019640	Unknown protein
Cla97Chr01	32546644	32556590	Cla97C01G019650.1	+	Cla97C01G019650	2OG-Fe(II) oxygenase family oxidoreductase
Cla97Chr01	32568039	32570186	Cla97C01G019660.1	+	Cla97C01G019660	WUSCHEL-related homeobox
Cla97Chr01	32575610	32576297	Cla97C01G019670.1	-	Cla97C01G019670	Unknown protein
Cla97Chr01	32576336	32579458	Cla97C01G019680.1	-	Cla97C01G019680	WD repeat-containing protein 82-B
Cla97Chr01	32582359	32582757	Cla97C01G019690.1	-	Cla97C01G019690	Transducin/WD40 repeat-like superfamily protein
Cla97Chr01	32587770	32591137	Cla97C01G019700.1	-	Cla97C01G019700	Web family protein
Cla97Chr01	32593670	32631240	Cla97C01G019710.1	+	Cla97C01G019710	transformation/transcription domain-associated protein-like
Cla97Chr01	32641158	32645587	Cla97C01G019720.1	+	Cla97C01G019720	protein kinase family protein
Cla97Chr01	32647507	32650267	Cla97C01G019730.1	-	Cla97C01G019730	Transcription factor
Cla97Chr01	32651356	32656918	Cla97C01G019740.1	+	Cla97C01G019740	DNA-(apurinic or apyrimidinic site) lyase
Cla97Chr01	32657681	32658247	Cla97C01G019750.1	+	Cla97C01G019750	RING-H2 finger protein 2B
Cla97Chr01	32673450	32673938	Cla97C01G019760.1	+	Cla97C01G019760	Chaperone protein dnaJ 11
Cla97Chr01	32684167	32686137	Cla97C01G019770.1	+	Cla97C01G019770	Armadillo repeat protein 1
Cla97Chr01	32691123	32694896	Cla97C01G019780.1	-	Cla97C01G019780	Receptor-like protein kinase
Cla97Chr01	32697999	32699967	Cla97C01G019790.1	+	Cla97C01G019790	thaumatin-like protein 1b
Cla97Chr01	32708277	32709862	Cla97C01G019800.1	+	Cla97C01G019800	thaumatin-like protein 1
Cla97Chr01	32715251	32716166	Cla97C01G019810.1	-	Cla97C01G019810	Unknown protein
Cla97Chr01	32716555	32719404	Cla97C01G019820.1	-	Cla97C01G019820	calmodulin-lysine N-methyltransferase
Cla97Chr01	32720558	32728721	Cla97C01G019830.1	-	Cla97C01G019830	oligopeptide transporter 7-like
Cla97Chr01	32731393	32745173	Cla97C01G019840.1	+	Cla97C01G019840	26S proteasome non-ATPase regulatory subunit 4 homolog
Cla97Chr01	32748668	32755709	Cla97C01G019850.1	+	Cla97C01G019850	Alpha-mannosidase
Cla97Chr01	32756948	32760219	Cla97C01G019860.1	+	Cla97C01G019860	Proteasome subunit alpha type
Cla97Chr01	32763163	32763807	Cla97C01G019870.1	+	Cla97C01G019870	Receptor-like protein 12
Cla97Chr01	32767051	32768811	Cla97C01G019880.1	+	Cla97C01G019880	Protein SULFUR DEFICIENCY-INDUCED 1
Cla97Chr01	32769843	32773816	Cla97C01G019890.1	-	Cla97C01G019890	L-ascorbate peroxidase 3
Cla97Chr01	32777236	32780024	Cla97C01G019900.1	+	Cla97C01G019900	Protein of unknown function (DUF630 and DUF632)
Cla97Chr01	32781096	32785652	Cla97C01G019910.1	-	Cla97C01G019910	cell cycle checkpoint protein RAD17
Cla97Chr01	32787956	32789416	Cla97C01G019920.1	-	Cla97C01G019920	heavy metal-associated isoprenylated plant protein 27
Cla97Chr01	32801699	32807026	Cla97C01G019930.1	+	Cla97C01G019930	GDSL esterase/lipase
Cla97Chr01	32813661	32817716	Cla97C01G019940.1	+	Cla97C01G019940	protein MID1-COMPLEMENTING ACTIVITY 1-like
Cla97Chr01	32818813	32820603	Cla97C01G019950.1	-	Cla97C01G019950	Pentatricopeptide repeat-containing family protein
Cla97Chr01	32822078	32823147	Cla97C01G019960.1	+	Cla97C01G019960	Protein preY, mitochondrial
Cla97Chr01	32824350	32824763	Cla97C01G019970.1	+	Cla97C01G019970	RING finger protein 44-like
Cla97Chr01	32826696	32832941	Cla97C01G019980.1	-	Cla97C01G019980	RNA-binding protein Lupus La
Cla97Chr01	32844847	32846587	Cla97C01G019990.1	+	Cla97C01G019990	methyltransferase-like protein 23 isoform X3
Cla97Chr01	32847704	32849046	Cla97C01G020000.1	-	Cla97C01G020000	Peroxidase
Cla97Chr01	32855667	32858485	Cla97C01G020010.1	-	Cla97C01G020010	aspartyl protease family protein 1-like
Cla97Chr01	32860175	32860666	Cla97C01G020020.1	-	Cla97C01G020020	aspartyl protease family protein 1-like
Cla97Chr01	32870759	32873595	Cla97C01G020030.1	-	Cla97C01G020030	Aspartyl protease family protein
Cla97Chr01	32874687	32875307	Cla97C01G020040.1	-	Cla97C01G020040	Aspartic proteinase-like protein 1
Cla97Chr01	32876924	32879353	Cla97C01G020050.1	-	Cla97C01G020050	CSC1-like protein
Cla97Chr01	32885725	32887675	Cla97C01G020060.1	+	Cla97C01G020060	Phosphatase 2C family protein
Cla97Chr01	32888278	32892978	Cla97C01G020070.1	-	Cla97C01G020070	Receptor-like kinase, putative
Cla97Chr01	32899616	32905172	Cla97C01G020080.1	+	Cla97C01G020080	Aconitate hydratase
Cla97Chr01	32905702	32908125	Cla97C01G020090.1	-	Cla97C01G020090	Unknown protein
Cla97Chr01	32908162	32910345	Cla97C01G020100.1	-	Cla97C01G020100	Prolyl 4-hydroxylase alpha-like protein
Cla97Chr01	32919959	32920358	Cla97C01G020110.1	+	Cla97C01G020110	Unknown protein
Cla97Chr01	32920850	32927636	Cla97C01G020120.1	+	Cla97C01G020120	Phospholipase D
Cla97Chr01	32928939	32931913	Cla97C01G020130.1	+	Cla97C01G020130	serine/arginine-rich splicing factor SR45a
Cla97Chr01	32933537	32935941	Cla97C01G020140.1	+	Cla97C01G020140	Ankyrin repeat domain-containing protein
Cla97Chr01	32936659	32938301	Cla97C01G020150.1	-	Cla97C01G020150	Ammonium transporter
Cla97Chr01	32941602	32944001	Cla97C01G020160.1	-	Cla97C01G020160	Rhodanese domain-containing protein
Cla97Chr01	32948643	32952136	Cla97C01G020170.1	+	Cla97C01G020170	thiol-disulfide oxidoreductase LTO1
Cla97Chr01	32954409	32956126	Cla97C01G020180.1	+	Cla97C01G020180	UPF0548 protein
Cla97Chr01	32958225	32959391	Cla97C01G020190.1	-	Cla97C01G020190	F-box protein SKIP23-like
Cla97Chr01	32961479	32963748	Cla97C01G020200.1	-	Cla97C01G020200	F-box protein SKIP23
Cla97Chr01	32965306	32969945	Cla97C01G020210.1	+	Cla97C01G020210	S-acyltransferase
Cla97Chr01	32970543	32972449	Cla97C01G020220.1	-	Cla97C01G020220	Regulator of Vps4 activity in the MVB pathway protein
Cla97Chr01	32977059	32977982	Cla97C01G020230.1	-	Cla97C01G020230	DUF241 domain protein
Cla97Chr01	32980767	32981777	Cla97C01G020240.1	-	Cla97C01G020240	DUF241 domain protein
Cla97Chr01	32989454	32990501	Cla97C01G020250.1	-	Cla97C01G020250	DUF241 domain protein
Cla97Chr01	32995089	32996281	Cla97C01G020260.1	-	Cla97C01G020260	Pentatricopeptide repeat
Cla97Chr01	32998813	33001554	Cla97C01G020270.1	-	Cla97C01G020270	Family 19 chitinase
Cla97Chr01	33006262	33007528	Cla97C01G020280.1	-	Cla97C01G020280	Family 19 chitinase
Cla97Chr01	33012778	33013032	Cla97C01G020290.1	-	Cla97C01G020290	Chitinase
Cla97Chr01	33016957	33017578	Cla97C01G020300.1	+	Cla97C01G020300	Chitinase
Cla97Chr01	33017585	33018357	Cla97C01G020310.1	+	Cla97C01G020310	Chitinase
Cla97Chr01	33019246	33021015	Cla97C01G020320.1	-	Cla97C01G020320	Family 19 chitinase
Cla97Chr01	33025312	33027854	Cla97C01G020330.1	+	Cla97C01G020330	Chitinase
Cla97Chr01	33029853	33031634	Cla97C01G020340.1	+	Cla97C01G020340	Chitinase
Cla97Chr01	33032005	33034109	Cla97C01G020350.1	-	Cla97C01G020350	CoA ligase
Cla97Chr01	33036587	33040271	Cla97C01G020360.1	-	Cla97C01G020360	Isocitrate dehydrogenase [NAD] subunit, mitochondrial
Cla97Chr01	33045424	33047893	Cla97C01G020370.1	+	Cla97C01G020370	serine acetyltransferase 2
Cla97Chr01	33049061	33051326	Cla97C01G020380.1	-	Cla97C01G020380	Cyclin B, putative
Cla97Chr01	33056336	33056983	Cla97C01G020390.1	+	Cla97C01G020390	Zinc finger family protein
Cla97Chr01	33058203	33058612	Cla97C01G020400.1	-	Cla97C01G020400	F-box family protein with a domain of unknown function (DUF295)
Cla97Chr01	33059336	33059679	Cla97C01G020410.1	-	Cla97C01G020410	Unknown protein
Cla97Chr01	33064546	33065313	Cla97C01G020420.1	-	Cla97C01G020420	serine/threonine-protein kinase/endoribonuclease IRE1a-like
Cla97Chr01	33072609	33073076	Cla97C01G020430.1	-	Cla97C01G020430	B-like cyclin family protein
Cla97Chr01	33080005	33082954	Cla97C01G020440.1	+	Cla97C01G020440	Kinase family protein
Cla97Chr01	33086319	33088025	Cla97C01G020450.1	+	Cla97C01G020450	heterogeneous nuclear ribonucleoprotein H2 isoform X1
Cla97Chr01	33090135	33090931	Cla97C01G020460.1	+	Cla97C01G020460	RWP-RK domain-containing family protein
Cla97Chr01	33091387	33099560	Cla97C01G020470.1	-	Cla97C01G020470	Phosphoinositide phosphatase family protein
Cla97Chr01	33104033	33107330	Cla97C01G020480.1	+	Cla97C01G020480	Glutamate receptor
Cla97Chr01	33107764	33111990	Cla97C01G020490.1	-	Cla97C01G020490	Kinase, putative
Cla97Chr01	33113544	33117182	Cla97C01G020500.1	-	Cla97C01G020500	Glycine--tRNA ligase 1
Cla97Chr01	33128842	33133453	Cla97C01G020510.1	+	Cla97C01G020510	MLO-like protein
Cla97Chr01	33133743	33136598	Cla97C01G020520.1	-	Cla97C01G020520	monosaccharide-sensing protein 2
Cla97Chr01	33138893	33140815	Cla97C01G020530.1	-	Cla97C01G020530	plant intracellular Ras-group-related LRR protein 4-like
Cla97Chr01	33148438	33155953	Cla97C01G020540.1	-	Cla97C01G020540	Trafficking protein particle complex subunit-like protein
Cla97Chr01	33157489	33160121	Cla97C01G020550.1	-	Cla97C01G020550	Thioredoxin reductase
Cla97Chr01	33160477	33161025	Cla97C01G020560.1	-	Cla97C01G020560	tRNA uridine 5-carboxymethylaminomethyl modification enzyme MnmG
Cla97Chr01	33163408	33163640	Cla97C01G020570.1	+	Cla97C01G020570	Unknown protein
Cla97Chr01	33165423	33168149	Cla97C01G020580.1	+	Cla97C01G020580	Phosphoglycerate mutase family protein
Cla97Chr01	33171585	33178796	Cla97C01G020590.1	+	Cla97C01G020590	Alpha/beta-Hydrolases superfamily protein
Cla97Chr01	33179549	33182724	Cla97C01G020600.1	-	Cla97C01G020600	Myb family transcription factor family protein
Cla97Chr01	33186450	33191280	Cla97C01G020610.1	-	Cla97C01G020610	Myb family transcription factor APL
List of Predicted Genes (n=73) in QTL Region of OSI-2.1 positioned on Chr-02
Chromosome	Genetic Position/Intervals		Predicted Genes	Directions	Genes ID	Genes Description
Cla97Chr02	4734783	4737578	Cla97C02G031850.1	-	Cla97C02G031850	Transcription factor
Cla97Chr02	4820664	4822479	Cla97C02G031860.1	+	Cla97C02G031860	protein RADIALIS-like 3
Cla97Chr02	4829453	4831119	Cla97C02G031870.1	-	Cla97C02G031870	3-ketoacyl-CoA synthase
Cla97Chr02	4837265	4837525	Cla97C02G031880.1	-	Cla97C02G031880	protein RADIALIS-like 1
Cla97Chr02	4867330	4867569	Cla97C02G031890.1	-	Cla97C02G031890	protein RADIALIS-like 1
Cla97Chr02	4877168	4877410	Cla97C02G031900.1	-	Cla97C02G031900	protein RADIALIS-like 1
Cla97Chr02	4890521	4890766	Cla97C02G031910.1	-	Cla97C02G031910	protein RADIALIS-like 1
Cla97Chr02	4947527	4951698	Cla97C02G031920.1	+	Cla97C02G031920	Receptor protein kinase-like protein
Cla97Chr02	4972981	4973307	Cla97C02G031930.1	+	Cla97C02G031930	Unknown protein
Cla97Chr02	4977058	4977384	Cla97C02G031940.1	+	Cla97C02G031940	Unknown protein
Cla97Chr02	4979767	4984357	Cla97C02G031950.1	+	Cla97C02G031950	Transcription termination factor 2, mitochondrial
Cla97Chr02	4984362	4985074	Cla97C02G031960.1	+	Cla97C02G031960	Unknown protein
Cla97Chr02	4985381	4985650	Cla97C02G031970.1	+	Cla97C02G031970	Unknown protein
Cla97Chr02	4986132	4989444	Cla97C02G031980.1	-	Cla97C02G031980	NAD(P)H-quinone oxidoreductase subunit I, chloroplastic
Cla97Chr02	4991032	4992136	Cla97C02G031990.1	+	Cla97C02G031990	protein NUCLEAR FUSION DEFECTIVE 6, chloroplastic/mitochondrial-like
Cla97Chr02	5016448	5020084	Cla97C02G032000.1	+	Cla97C02G032000	Receptor-like kinase
Cla97Chr02	5026890	5030461	Cla97C02G032010.1	+	Cla97C02G032010	Adenylyl cyclase-associated protein
Cla97Chr02	5041503	5045454	Cla97C02G032020.1	+	Cla97C02G032020	guanine nucleotide-binding protein subunit beta-2
Cla97Chr02	5050962	5056954	Cla97C02G032030.1	-	Cla97C02G032030	Coatomer subunit gamma
Cla97Chr02	5062077	5064742	Cla97C02G032040.1	+	Cla97C02G032040	Ras-like protein
Cla97Chr02	5065887	5075435	Cla97C02G032050.1	-	Cla97C02G032050	SWI/SNF complex subunit SWI3D
Cla97Chr02	5096829	5097986	Cla97C02G032060.1	-	Cla97C02G032060	Organ specific protein
Cla97Chr02	5115944	5116894	Cla97C02G032070.1	-	Cla97C02G032070	Organ specific protein
Cla97Chr02	5131165	5133091	Cla97C02G032080.1	-	Cla97C02G032080	Organ specific protein
Cla97Chr02	5151239	5152946	Cla97C02G032090.1	+	Cla97C02G032090	BURP domain-containing protein 17
Cla97Chr02	5163807	5164685	Cla97C02G032100.1	+	Cla97C02G032100	Hydroxyproline-rich glycoprotein family protein
Cla97Chr02	5173940	5174671	Cla97C02G032110.1	+	Cla97C02G032110	Hydroxyproline-rich glycoprotein family protein
Cla97Chr02	5186413	5186760	Cla97C02G032120.1	+	Cla97C02G032120	Unknown protein
Cla97Chr02	5186766	5207107	Cla97C02G032130.1	+	Cla97C02G032130	phosphatidylinositol 4-kinase alpha 1-like
Cla97Chr02	5210860	5212916	Cla97C02G032140.1	-	Cla97C02G032140	polyol transporter 5
Cla97Chr02	5220062	5220925	Cla97C02G032150.1	+	Cla97C02G032150	GTPase-activating protein pac-1
Cla97Chr02	5221324	5223100	Cla97C02G032160.1	-	Cla97C02G032160	polyol transporter 5-like
Cla97Chr02	5230648	5232752	Cla97C02G032170.1	-	Cla97C02G032170	polyol transporter 5-like
Cla97Chr02	5245036	5246754	Cla97C02G032180.1	-	Cla97C02G032180	polyol transporter 5-like
Cla97Chr02	5252576	5255369	Cla97C02G032190.1	-	Cla97C02G032190	polyol transporter 5-like
Cla97Chr02	5265090	5267647	Cla97C02G032200.1	-	Cla97C02G032200	polyol transporter 5-like
Cla97Chr02	5274994	5275545	Cla97C02G032210.1	-	Cla97C02G032210	Sugar transporter
Cla97Chr02	5282284	5284346	Cla97C02G032220.1	-	Cla97C02G032220	polyol transporter 5
Cla97Chr02	5289023	5291399	Cla97C02G032230.1	-	Cla97C02G032230	polyol transporter 5
Cla97Chr02	5303186	5307337	Cla97C02G032240.1	+	Cla97C02G032240	PfkB family carbohydrate kinase
Cla97Chr02	5309718	5311739	Cla97C02G032250.1	+	Cla97C02G032250	Pentatricopeptide repeat-containing protein, putative
Cla97Chr02	5311773	5316438	Cla97C02G032260.1	+	Cla97C02G032260	Glycosyltransferase
Cla97Chr02	5320682	5322154	Cla97C02G032270.1	+	Cla97C02G032270	deSI-like protein At4g17486
Cla97Chr02	5323465	5325282	Cla97C02G032280.1	-	Cla97C02G032280	Ubiquitin-conjugating enzyme, E2
Cla97Chr02	5347836	5348840	Cla97C02G032290.1	+	Cla97C02G032290	Adenylate isopentenyltransferase
Cla97Chr02	5359297	5360415	Cla97C02G032300.1	+	Cla97C02G032300	UPF0496 protein
Cla97Chr02	5364825	5366613	Cla97C02G032310.1	-	Cla97C02G032310	sn-glycerol-3-phosphate acyltransferase
Cla97Chr02	5378811	5379638	Cla97C02G032320.1	+	Cla97C02G032320	Transcription termination factor family protein
Cla97Chr02	5380431	5395327	Cla97C02G032330.1	-	Cla97C02G032330	phospholipase A-2-activating protein
Cla97Chr02	5401360	5404936	Cla97C02G032340.1	+	Cla97C02G032340	Cytochrome C biogenesis protein Ccs1
Cla97Chr02	5406854	5410402	Cla97C02G032350.1	-	Cla97C02G032350	4-hydroxy-3-methylbut-2-enyl diphosphate reductase
Cla97Chr02	5419186	5422560	Cla97C02G032360.1	-	Cla97C02G032360	DA1, putative
Cla97Chr02	5431089	5433935	Cla97C02G032370.1	-	Cla97C02G032370	methyltransferase-like protein 13
Cla97Chr02	5434691	5441736	Cla97C02G032380.1	-	Cla97C02G032380	protein TIC 62, chloroplastic
Cla97Chr02	5446163	5448932	Cla97C02G032390.1	-	Cla97C02G032390	plastid division protein PDV2
Cla97Chr02	5450597	5453678	Cla97C02G032400.1	-	Cla97C02G032400	Electron transporter, putative
Cla97Chr02	5481396	5482634	Cla97C02G032410.1	+	Cla97C02G032410	Malate dehydrogenase
Cla97Chr02	5495430	5496970	Cla97C02G032420.1	-	Cla97C02G032420	allene oxide synthase 3-like
Cla97Chr02	5504082	5507585	Cla97C02G032430.1	-	Cla97C02G032430	allene oxide synthase 3-like
Cla97Chr02	5529950	5535433	Cla97C02G032440.1	-	Cla97C02G032440	proteasome assembly chaperone 2
Cla97Chr02	5572320	5573744	Cla97C02G032450.1	+	Cla97C02G032450	myosin heavy chain kinase C
Cla97Chr02	5573787	5576607	Cla97C02G032460.1	+	Cla97C02G032460	Unknown protein
Cla97Chr02	5578398	5578634	Cla97C02G032470.1	-	Cla97C02G032470	Unknown protein
Cla97Chr02	5586977	5587312	Cla97C02G032480.1	-	Cla97C02G032480	Cysteine proteinase inhibitor
Cla97Chr02	5602271	5602603	Cla97C02G032490.1	+	Cla97C02G032490	Cysteine proteinase inhibitor
Cla97Chr02	5615722	5615979	Cla97C02G032500.1	+	Cla97C02G032500	diphthamide biosynthesis protein 3-like
Cla97Chr02	5619934	5621859	Cla97C02G032510.1	+	Cla97C02G032510	Pentatricopeptide repeat-containing protein, putative
Cla97Chr02	5624277	5625113	Cla97C02G032520.1	+	Cla97C02G032520	Transmembrane protein 45B
Cla97Chr02	5633024	5633401	Cla97C02G032530.1	-	Cla97C02G032530	Cytochrome b6-f complex subunit 7
Cla97Chr02	5644492	5654947	Cla97C02G032540.1	-	Cla97C02G032540	Phox-associated domain;Phox-like;Sorting nexin, C-terminal
Cla97Chr02	5663276	5668290	Cla97C02G032550.1	+	Cla97C02G032550	BAT2 domain-containing protein 1
Cla97Chr02	5670815	5673006	Cla97C02G032560.1	+	Cla97C02G032560	2-oxoglutarate (2OG) and Fe(II)-dependent oxygenase superfamily protein
Cla97Chr02	5682237	5685092	Cla97C02G032570.1	+	Cla97C02G032570	salicylic acid-binding protein 2-like
List of Predicted Genes (n=43) in QTL Region of FBR-10.1 positioned on Chr-10
Chromosome	Genetic Position/Intervals		Predicted Genes	Directions	Genes ID	Genes Description
Cla97Chr10	21923281	21924470	Cla97C10G193480.1	-	Cla97C10G193480	Zinc-binding protein
Cla97Chr10	21933156	21936429	Cla97C10G193490.1	+	Cla97C10G193490	mediator of RNA polymerase II transcription subunit 28
Cla97Chr10	21937548	21941201	Cla97C10G193500.1	-	Cla97C10G193500	calponin homology domain-containing protein DDB_G0272472 isoform X1
Cla97Chr10	21943579	21945626	Cla97C10G193510.1	+	Cla97C10G193510	zinc finger SWIM domain-containing protein 7
Cla97Chr10	21952061	21954058	Cla97C10G193520.1	-	Cla97C10G193520	Protein of unknown function (DUF620)
Cla97Chr10	21997173	21997578	Cla97C10G193530.1	+	Cla97C10G193530	Gibberellin-regulated protein
Cla97Chr10	22019109	22020291	Cla97C10G193540.1	+	Cla97C10G193540	2-oxoglutarate-dependent dioxygenase-related family protein
Cla97Chr10	22108738	22111980	Cla97C10G193550.1	+	Cla97C10G193550	bifunctional protein FolD 2
Cla97Chr10	22115222	22117748	Cla97C10G193560.1	-	Cla97C10G193560	Acyl transferase 15
Cla97Chr10	22141281	22143568	Cla97C10G193570.1	-	Cla97C10G193570	Acyl-transferase
Cla97Chr10	22176625	22183216	Cla97C10G193580.1	-	Cla97C10G193580	Regulator of chromosome condensation (RCC1) family with FYVE zinc finger domain
Cla97Chr10	22230381	22233836	Cla97C10G193590.1	-	Cla97C10G193590	Class I glutamine amidotransferase superfamily protein
Cla97Chr10	22244804	22250058	Cla97C10G193600.1	-	Cla97C10G193600	Class I glutamine amidotransferase-like superfamily protein
Cla97Chr10	22333205	22339034	Cla97C10G193610.1	-	Cla97C10G193610	Potassium transporter
Cla97Chr10	22357033	22367258	Cla97C10G193620.1	-	Cla97C10G193620	F12P19.7 isoform 1
Cla97Chr10	22374008	22376634	Cla97C10G193630.1	+	Cla97C10G193630	Gamete expressed protein 1, putative
Cla97Chr10	22378193	22378573	Cla97C10G193640.1	-	Cla97C10G193640	Rapid ALkalinization Factor
Cla97Chr10	22379755	22385411	Cla97C10G193650.1	-	Cla97C10G193650	protein LOW PSII ACCUMULATION 1, chloroplastic
Cla97Chr10	22387836	22389720	Cla97C10G193660.1	-	Cla97C10G193660	alkylated DNA repair protein alkB homolog 8-like
Cla97Chr10	22397468	22397656	Cla97C10G193670.1	-	Cla97C10G193670	Unknown protein
Cla97Chr10	22421497	22422679	Cla97C10G193680.1	-	Cla97C10G193680	2-oxoglutarate-dependent dioxygenase-related family protein
Cla97Chr10	22428851	22437952	Cla97C10G193690.1	-	Cla97C10G193690	dephospho-CoA kinase
Cla97Chr10	22445856	22446681	Cla97C10G193700.1	-	Cla97C10G193700	Myb/SANT-like domain-containing protein
Cla97Chr10	22462656	22467281	Cla97C10G193710.1	-	Cla97C10G193710	translocase of chloroplast 159, chloroplastic-like
Cla97Chr10	22484046	22485878	Cla97C10G193720.1	+	Cla97C10G193720	Pentatricopeptide repeat-containing family protein
Cla97Chr10	22487946	22492279	Cla97C10G193730.1	-	Cla97C10G193730	WD-repeat protein, putative
Cla97Chr10	22559948	22565956	Cla97C10G193740.1	+	Cla97C10G193740	ABC transporter C family member 14-like
Cla97Chr10	22569942	22576934	Cla97C10G193750.1	-	Cla97C10G193750	Beta glucosidase 11
Cla97Chr10	22592033	22603836	Cla97C10G193760.1	-	Cla97C10G193760	Beta glucosidase 8
Cla97Chr10	22621420	22623324	Cla97C10G193770.1	+	Cla97C10G193770	Lycopene beta-cyclase
Cla97Chr10	22627446	22628435	Cla97C10G193780.1	-	Cla97C10G193780	phytochrome A-associated F-box protein
Cla97Chr10	22647169	22647390	Cla97C10G193790.1	-	Cla97C10G193790	NADH dehydrogenase [ubiquinone] iron-sulfur protein 5-A
Cla97Chr10	22653972	22667130	Cla97C10G193800.1	+	Cla97C10G193800	ATP-dependent RNA helicase, putative
Cla97Chr10	22679092	22681943	Cla97C10G193810.1	+	Cla97C10G193810	LYR motif-containing protein 7 isoform 2
Cla97Chr10	22685512	22686642	Cla97C10G193820.1	+	Cla97C10G193820	mitochondrial zinc maintenance protein 1, mitochondrial
Cla97Chr10	22687262	22691051	Cla97C10G193830.1	+	Cla97C10G193830	Unknown protein
Cla97Chr10	22695665	22698031	Cla97C10G193840.1	+	Cla97C10G193840	peter Pan-like protein
Cla97Chr10	22698081	22699910	Cla97C10G193850.1	+	Cla97C10G193850	Unknown protein
Cla97Chr10	22711823	22715545	Cla97C10G193860.1	+	Cla97C10G193860	UDP-glucuronic acid decarboxylase 2
Cla97Chr10	22717434	22725045	Cla97C10G193870.1	-	Cla97C10G193870	Alpha/beta-Hydrolases superfamily protein
Cla97Chr10	22776390	22776590	Cla97C10G193880.1	+	Cla97C10G193880	Unknown protein
Cla97Chr10	22777123	22782147	Cla97C10G193890.1	+	Cla97C10G193890	Magnesium/proton exchanger, putative
Cla97Chr10	22810912	22811249	Cla97C10G193900	+	Cla97C10G193900	Epoxide hydrolase 2
List of Predicted Genes (n=475) in QTL Region of FFC-5.1 positioned on Chr-05
Chromosome	Genetic Position/Intervals		Predicted Genes	Directions	Genes ID	Genes Description
Cla97Chr05	28709134	28712294	Cla97C05G099710.1	-	Cla97C05G099710	Cytokinin riboside 5'-monophosphate phosphoribohydrolase
Cla97Chr05	28717369	28724662	Cla97C05G099720.1	-	Cla97C05G099720	proline-, glutamic acid- and leucine-rich protein 1 isoform X2
Cla97Chr05	28727547	28728096	Cla97C05G099730.1	+	Cla97C05G099730	protein trichome birefringence-like 36
Cla97Chr05	28729941	28733300	Cla97C05G099740.1	-	Cla97C05G099740	L-aminoadipate-semialdehyde dehydrogenase-phosphopantetheinyl transferase-like
Cla97Chr05	28735345	28737810	Cla97C05G099750.1	-	Cla97C05G099750	Iron-sulfur assembly protein IscA
Cla97Chr05	28742503	28744325	Cla97C05G099760.1	+	Cla97C05G099760	Unknown protein
Cla97Chr05	28747528	28749944	Cla97C05G099770.1	+	Cla97C05G099770	ATP sulfurylase 2
Cla97Chr05	28761622	28761945	Cla97C05G099780.1	+	Cla97C05G099780	Auxin-responsive family protein
Cla97Chr05	28770669	28774693	Cla97C05G099790.1	-	Cla97C05G099790	filament-like plant protein 4
Cla97Chr05	28775987	28776273	Cla97C05G099800.1	-	Cla97C05G099800	Unknown protein
Cla97Chr05	28796828	28797730	Cla97C05G099810.1	-	Cla97C05G099810	Auxin-responsive family protein
Cla97Chr05	28814427	28816803	Cla97C05G099820.1	-	Cla97C05G099820	DNA-directed RNA polymerase I subunit rpa43
Cla97Chr05	28825036	28829515	Cla97C05G099830.1	+	Cla97C05G099830	Auxin response factor
Cla97Chr05	28830145	28832261	Cla97C05G099840.1	-	Cla97C05G099840	ATP synthase E chain
Cla97Chr05	28835566	28839076	Cla97C05G099850.1	+	Cla97C05G099850	TLD-domain nucleolar protein
Cla97Chr05	28844116	28844592	Cla97C05G099860.1	-	Cla97C05G099860	Mitochondrial 39S ribosomal protein L53
Cla97Chr05	28846014	28849326	Cla97C05G099870.1	-	Cla97C05G099870	protein IQ-DOMAIN 32-like
Cla97Chr05	28852583	28857882	Cla97C05G099880.1	-	Cla97C05G099880	Regulator of chromosome condensation, RCC1
Cla97Chr05	28863709	28865271	Cla97C05G099890.1	-	Cla97C05G099890	Glyoxal oxidase-related protein
Cla97Chr05	28872408	28874075	Cla97C05G099900.1	-	Cla97C05G099900	Glyoxal oxidase-related protein
Cla97Chr05	28874551	28879144	Cla97C05G099910.1	-	Cla97C05G099910	Guanine nucleotide-binding protein subunit beta-like protein 1
Cla97Chr05	28883528	28885924	Cla97C05G099920.1	+	Cla97C05G099920	Calcium-binding tetratricopeptide family protein
Cla97Chr05	28889543	28892779	Cla97C05G099930.1	-	Cla97C05G099930	protein LTV1 homolog
Cla97Chr05	28895423	28899267	Cla97C05G099940.1	-	Cla97C05G099940	MADS-box transcription factor
Cla97Chr05	28905415	28907806	Cla97C05G099950.1	-	Cla97C05G099950	S-type anion channel
Cla97Chr05	28917699	28918871	Cla97C05G099960.1	+	Cla97C05G099960	protein SHI RELATED SEQUENCE 3
Cla97Chr05	28942960	28945742	Cla97C05G099970.1	+	Cla97C05G099970	WAT1-related protein
Cla97Chr05	28948762	28949304	Cla97C05G099980.1	-	Cla97C05G099980	Dehydration responsive element binding transcription factor
Cla97Chr05	28953995	28962657	Cla97C05G099990.1	-	Cla97C05G099990	Obg family gtp-binding protein
Cla97Chr05	28962705	28962962	Cla97C05G100000.1	-	Cla97C05G100000	Unknown protein
Cla97Chr05	28965492	28966346	Cla97C05G100010.1	-	Cla97C05G100010	lon protease 2-like
Cla97Chr05	28974020	28974532	Cla97C05G100020.1	+	Cla97C05G100020	Thioredoxin
Cla97Chr05	28975187	28980449	Cla97C05G100030.1	-	Cla97C05G100030	Beta-galactosidase
Cla97Chr05	28985785	28989356	Cla97C05G100040.1	+	Cla97C05G100040	Unknown protein
Cla97Chr05	28993619	29000093	Cla97C05G100050.1	+	Cla97C05G100050	GTP-binding protein hflx, putative
Cla97Chr05	29004811	29005308	Cla97C05G100060.1	-	Cla97C05G100060	bZIP transcription factor 53-like
Cla97Chr05	29018771	29023959	Cla97C05G100070.1	+	Cla97C05G100070	AP-4 complex subunit mu
Cla97Chr05	29028204	29028793	Cla97C05G100080.1	+	Cla97C05G100080	Transferase family protein
Cla97Chr05	29030869	29031729	Cla97C05G100090.1	+	Cla97C05G100090	Transferase family protein
Cla97Chr05	29043105	29046041	Cla97C05G100100.1	+	Cla97C05G100100	Transcription factor, putative
Cla97Chr05	29058259	29058602	Cla97C05G100110.1	+	Cla97C05G100110	Unknown protein
Cla97Chr05	29059059	29062009	Cla97C05G100120.1	+	Cla97C05G100120	bifunctional nuclease 1
Cla97Chr05	29064468	29066063	Cla97C05G100130.1	-	Cla97C05G100130	Aaa-atpase
Cla97Chr05	29068684	29069207	Cla97C05G100140.1	-	Cla97C05G100140	Unknown protein
Cla97Chr05	29069434	29073456	Cla97C05G100150.1	-	Cla97C05G100150	Inositol-pentakisphosphate 2-kinase
Cla97Chr05	29097193	29099044	Cla97C05G100160.1	+	Cla97C05G100160	jasmonate O-methyltransferase
Cla97Chr05	29106922	29107412	Cla97C05G100170.1	-	Cla97C05G100170	50S ribosomal protein l31
Cla97Chr05	29112951	29116747	Cla97C05G100180.1	+	Cla97C05G100180	Glucose-1-phosphate adenylyltransferase
Cla97Chr05	29117102	29119787	Cla97C05G100190.1	-	Cla97C05G100190	mannan endo-1,4-beta-mannosidase 7-like
Cla97Chr05	29125800	29129194	Cla97C05G100200.1	+	Cla97C05G100200	Ornithine carbamoyltransferase
Cla97Chr05	29130497	29136457	Cla97C05G100210.1	-	Cla97C05G100210	auxilin-like protein 1
Cla97Chr05	29146485	29147395	Cla97C05G100220.1	-	Cla97C05G100220	DNA polymerase epsilon catalytic subunit A, putative
Cla97Chr05	29166157	29168500	Cla97C05G100230.1	+	Cla97C05G100230	Tubby-like F-box protein
Cla97Chr05	29169743	29172830	Cla97C05G100240.1	-	Cla97C05G100240	Cysteine/Histidine-rich C1 domain family protein, putative
Cla97Chr05	29176456	29179491	Cla97C05G100250.1	-	Cla97C05G100250	jacalin-related lectin 3-like
Cla97Chr05	29179631	29180173	Cla97C05G100260.1	-	Cla97C05G100260	Unknown protein
Cla97Chr05	29185213	29188948	Cla97C05G100270.1	-	Cla97C05G100270	jacalin-related lectin 3-like
Cla97Chr05	29190337	29193839	Cla97C05G100280.1	-	Cla97C05G100280	Cysteine/Histidine-rich C1 domain family protein, putative
Cla97Chr05	29194632	29196170	Cla97C05G100290.1	-	Cla97C05G100290	jacalin-related lectin 3-like
Cla97Chr05	29197236	29197583	Cla97C05G100300.1	+	Cla97C05G100300	Unknown protein
Cla97Chr05	29198686	29199078	Cla97C05G100310.1	+	Cla97C05G100310	Unknown protein
Cla97Chr05	29205930	29206635	Cla97C05G100320.1	-	Cla97C05G100320	jacalin-related lectin 19-like
Cla97Chr05	29215766	29217742	Cla97C05G100330.1	-	Cla97C05G100330	Cysteine/Histidine-rich C1 domain family protein, putative
Cla97Chr05	29220784	29221439	Cla97C05G100340.1	-	Cla97C05G100340	jacalin-related lectin 19-like
Cla97Chr05	29225400	29226074	Cla97C05G100350.1	-	Cla97C05G100350	Cysteine/Histidine-rich C1 domain family protein, putative
Cla97Chr05	29226208	29227112	Cla97C05G100360.1	-	Cla97C05G100360	Cysteine/Histidine-rich C1 domain family protein, putative
Cla97Chr05	29232073	29234366	Cla97C05G100370.1	-	Cla97C05G100370	jacalin-related lectin 19-like
Cla97Chr05	29234724	29236073	Cla97C05G100380.1	-	Cla97C05G100380	Cysteine/Histidine-rich C1 domain family protein, putative
Cla97Chr05	29241598	29242051	Cla97C05G100390.1	-	Cla97C05G100390	jacalin-related lectin 3-like
Cla97Chr05	29249830	29255286	Cla97C05G100400.1	-	Cla97C05G100400	Unknown protein
Cla97Chr05	29255320	29255604	Cla97C05G100410.1	+	Cla97C05G100410	protein RADIALIS-like 4
Cla97Chr05	29260454	29263823	Cla97C05G100420.1	-	Cla97C05G100420	DNA-3-methyladenine glycosylase 1
Cla97Chr05	29265577	29269636	Cla97C05G100430.1	+	Cla97C05G100430	sugar transporter ERD6-like 6
Cla97Chr05	29270247	29274474	Cla97C05G100440.1	-	Cla97C05G100440	Maf-like protein
Cla97Chr05	29275503	29276608	Cla97C05G100450.1	-	Cla97C05G100450	protein RADIALIS-like 3
Cla97Chr05	29295912	29300018	Cla97C05G100460.1	+	Cla97C05G100460	Receptor protein kinase-like protein
Cla97Chr05	29302099	29302445	Cla97C05G100470.1	+	Cla97C05G100470	Unknown protein
Cla97Chr05	29302532	29306868	Cla97C05G100480.1	+	Cla97C05G100480	DUF21 domain-containing-like protein
Cla97Chr05	29309869	29310811	Cla97C05G100490.1	-	Cla97C05G100490	60S ribosomal protein L24
Cla97Chr05	29314082	29318525	Cla97C05G100500.1	+	Cla97C05G100500	S-adenosyl-L-methionine-dependent methyltransferases superfamily protein
Cla97Chr05	29324583	29326509	Cla97C05G100510.1	+	Cla97C05G100510	Erythronate-4-phosphate dehydrogenase family protein
Cla97Chr05	29327048	29328433	Cla97C05G100520.1	-	Cla97C05G100520	Sec14p-like phosphatidylinositol transfer family protein
Cla97Chr05	29332631	29333186	Cla97C05G100530.1	-	Cla97C05G100530	Unknown protein
Cla97Chr05	29343220	29347475	Cla97C05G100540.1	+	Cla97C05G100540	muscle M-line assembly protein unc-89-like
Cla97Chr05	29349248	29353282	Cla97C05G100550.1	+	Cla97C05G100550	glucan endo-1,3-beta-glucosidase 7
Cla97Chr05	29354805	29356795	Cla97C05G100560.1	+	Cla97C05G100560	protein LIKE COV 3-like
Cla97Chr05	29365128	29367912	Cla97C05G100570.1	-	Cla97C05G100570	Protein of unknown function (DUF620)
Cla97Chr05	29372896	29375513	Cla97C05G100580.1	+	Cla97C05G100580	outer envelope pore protein 24, chloroplastic-like
Cla97Chr05	29378182	29381997	Cla97C05G100590.1	+	Cla97C05G100590	DNA ligase 1-like
Cla97Chr05	29385747	29393697	Cla97C05G100600.1	-	Cla97C05G100600	COP9 signalosome complex subunit 4
Cla97Chr05	29396187	29405833	Cla97C05G100610.1	+	Cla97C05G100610	Alpha-1,6-mannosyl-glycoprotein 2-beta-N-acetylglucosaminyltransferase
Cla97Chr05	29418823	29421266	Cla97C05G100620.1	+	Cla97C05G100620	Cytochrome P450
Cla97Chr05	29424050	29425942	Cla97C05G100630.1	+	Cla97C05G100630	Cytochrome P450 family protein
Cla97Chr05	29430580	29435182	Cla97C05G100640.1	+	Cla97C05G100640	Cytochrome P450 family protein
Cla97Chr05	29438441	29440607	Cla97C05G100650.1	+	Cla97C05G100650	Cytochrome P450 protein
Cla97Chr05	29440613	29441601	Cla97C05G100660.1	+	Cla97C05G100660	Unknown protein
Cla97Chr05	29441611	29444887	Cla97C05G100670.1	+	Cla97C05G100670	Protein phosphatase 2c, putative
Cla97Chr05	29446794	29449257	Cla97C05G100680.1	+	Cla97C05G100680	Glycosyltransferase
Cla97Chr05	29450056	29453630	Cla97C05G100690.1	+	Cla97C05G100690	J domain-containing protein required for chloroplast accumulation response 1
Cla97Chr05	29456030	29458818	Cla97C05G100700.1	+	Cla97C05G100700	DNA-3-methyladenine glycosylase, putative
Cla97Chr05	29465236	29467220	Cla97C05G100710.1	+	Cla97C05G100710	Histone deacetylase complex subunit SAP30/SAP30-like protein
Cla97Chr05	29487134	29489467	Cla97C05G100720.1	+	Cla97C05G100720	calcium uniporter protein 4, mitochondrial
Cla97Chr05	29493300	29494859	Cla97C05G100730.1	+	Cla97C05G100730	Unknown protein
Cla97Chr05	29497310	29498341	Cla97C05G100740.1	+	Cla97C05G100740	Hexosyltransferase
Cla97Chr05	29504400	29507144	Cla97C05G100750.1	+	Cla97C05G100750	Pentatricopeptide repeat-containing protein, putative
Cla97Chr05	29511171	29511698	Cla97C05G100760.1	+	Cla97C05G100760	Calcium-binding protein
Cla97Chr05	29514286	29516395	Cla97C05G100770.1	+	Cla97C05G100770	30S ribosomal protein S9, chloroplastic
Cla97Chr05	29518420	29521165	Cla97C05G100780.1	+	Cla97C05G100780	Protein of unknown function (DUF616)
Cla97Chr05	29522357	29532283	Cla97C05G100790.1	+	Cla97C05G100790	exocyst complex component SEC3A
Cla97Chr05	29539335	29540797	Cla97C05G100800.1	-	Cla97C05G100800	tRNA-processing ribonuclease BN
Cla97Chr05	29546552	29547940	Cla97C05G100810.1	+	Cla97C05G100810	Myosin heavy chain kinase B
Cla97Chr05	29548500	29552650	Cla97C05G100820.1	-	Cla97C05G100820	Kinase family protein
Cla97Chr05	29565877	29566509	Cla97C05G100830.1	-	Cla97C05G100830	Cytochrome P450
Cla97Chr05	29566525	29566857	Cla97C05G100840.1	-	Cla97C05G100840	Cytochrome P450
Cla97Chr05	29580163	29582216	Cla97C05G100850.1	-	Cla97C05G100850	Cytochrome P450
Cla97Chr05	29584550	29585920	Cla97C05G100860.1	-	Cla97C05G100860	Cytochrome P450
Cla97Chr05	29588243	29590431	Cla97C05G100870.1	-	Cla97C05G100870	Cytochrome P450
Cla97Chr05	29594508	29594939	Cla97C05G100880.1	+	Cla97C05G100880	Unknown protein
Cla97Chr05	29597589	29600797	Cla97C05G100890.1	-	Cla97C05G100890	Cytochrome P450
Cla97Chr05	29602904	29606144	Cla97C05G100900.1	-	Cla97C05G100900	Cytochrome P450
Cla97Chr05	29613138	29613380	Cla97C05G100910.1	-	Cla97C05G100910	Cytochrome P450
Cla97Chr05	29613413	29613766	Cla97C05G100920.1	-	Cla97C05G100920	Cytochrome P450
Cla97Chr05	29619373	29621847	Cla97C05G100930.1	-	Cla97C05G100930	Cytochrome P450
Cla97Chr05	29622549	29623563	Cla97C05G100940.1	-	Cla97C05G100940	Unknown protein
Cla97Chr05	29624993	29626698	Cla97C05G100950.1	-	Cla97C05G100950	Cytochrome P450
Cla97Chr05	29638903	29640855	Cla97C05G100960.1	-	Cla97C05G100960	Cytochrome P450
Cla97Chr05	29650421	29652169	Cla97C05G100970.1	-	Cla97C05G100970	Cytochrome P450
Cla97Chr05	29661075	29663051	Cla97C05G100980.1	-	Cla97C05G100980	Cytochrome P450
Cla97Chr05	29667174	29679406	Cla97C05G100990.1	-	Cla97C05G100990	Cytochrome P450 family protein
Cla97Chr05	29691697	29693545	Cla97C05G101000.1	-	Cla97C05G101000	Cytochrome P450
Cla97Chr05	29695784	29697872	Cla97C05G101010.1	-	Cla97C05G101010	Cytochrome P450
Cla97Chr05	29709187	29710867	Cla97C05G101020.1	-	Cla97C05G101020	Cytochrome P450
Cla97Chr05	29710890	29711402	Cla97C05G101030.1	-	Cla97C05G101030	Unknown protein
Cla97Chr05	29711644	29713451	Cla97C05G101040.1	-	Cla97C05G101040	Unknown protein
Cla97Chr05	29714660	29717944	Cla97C05G101050.1	-	Cla97C05G101050	Transcription factor, putative
Cla97Chr05	29728629	29734081	Cla97C05G101060.1	+	Cla97C05G101060	transmembrane protein 147
Cla97Chr05	29736030	29738940	Cla97C05G101070.1	-	Cla97C05G101070	B3 domain-containing protein
Cla97Chr05	29741560	29744409	Cla97C05G101080.1	-	Cla97C05G101080	Molybdenum cofactor sulfurase
Cla97Chr05	29750212	29750556	Cla97C05G101090.1	+	Cla97C05G101090	Leucine-rich repeat extensin-like protein 3
Cla97Chr05	29755080	29757338	Cla97C05G101100.1	+	Cla97C05G101100	Cytochrome P450
Cla97Chr05	29757825	29761374	Cla97C05G101110.1	-	Cla97C05G101110	lysine histidine transporter-like 8
Cla97Chr05	29767823	29770321	Cla97C05G101120.1	+	Cla97C05G101120	Processing peptidase
Cla97Chr05	29771943	29773829	Cla97C05G101130.1	+	Cla97C05G101130	Tunicamycin induced protein
Cla97Chr05	29782747	29786524	Cla97C05G101140.1	+	Cla97C05G101140	nucleobase-ascorbate transporter 3
Cla97Chr05	29787289	29787770	Cla97C05G101150.1	-	Cla97C05G101150	Unknown protein
Cla97Chr05	29788022	29791207	Cla97C05G101160.1	-	Cla97C05G101160	Disease resistance protein
Cla97Chr05	29798285	29803860	Cla97C05G101170.1	+	Cla97C05G101170	Gamma-tubulin complex component
Cla97Chr05	29804671	29813161	Cla97C05G101180.1	+	Cla97C05G101180	CST complex subunit CTC1 isoform X1
Cla97Chr05	29824110	29824781	Cla97C05G101190.1	-	Cla97C05G101190	MYB/HD-like transcription factor
Cla97Chr05	29839372	29840216	Cla97C05G101200.1	-	Cla97C05G101200	protein MIZU-KUSSEI 1
Cla97Chr05	29849579	29853339	Cla97C05G101210.1	+	Cla97C05G101210	Unknown protein
Cla97Chr05	29853445	29860828	Cla97C05G101220.1	+	Cla97C05G101220	Acylamino-acid-releasing enzyme, putative
Cla97Chr05	29864144	29869871	Cla97C05G101230.1	+	Cla97C05G101230	Acylamino-acid-releasing enzyme, putative
Cla97Chr05	29873440	29874958	Cla97C05G101240.1	+	Cla97C05G101240	Unknown protein
Cla97Chr05	29877756	29881287	Cla97C05G101250.1	-	Cla97C05G101250	Protein of unknown function, DUF547
Cla97Chr05	29895615	29906235	Cla97C05G101260.1	-	Cla97C05G101260	Polyadenylate-binding protein 2
Cla97Chr05	29910977	29912002	Cla97C05G101270.1	-	Cla97C05G101270	Unknown protein
Cla97Chr05	29920813	29924114	Cla97C05G101280.1	-	Cla97C05G101280	Polyadenylate-binding protein 4
Cla97Chr05	29930701	29934405	Cla97C05G101290.1	-	Cla97C05G101290	Unknown protein
Cla97Chr05	29944736	29948289	Cla97C05G101300.1	-	Cla97C05G101300	Polyadenylate-binding protein 4
Cla97Chr05	29950947	29951282	Cla97C05G101310.1	-	Cla97C05G101310	Precursor of CEP5
Cla97Chr05	29957148	29957516	Cla97C05G101320.1	-	Cla97C05G101320	Unknown protein
Cla97Chr05	29961527	29964412	Cla97C05G101330.1	-	Cla97C05G101330	Heme oxygenase-like
Cla97Chr05	29968132	29979778	Cla97C05G101340.1	-	Cla97C05G101340	Alpha/beta-Hydrolases superfamily protein
Cla97Chr05	29984239	29988432	Cla97C05G101350.1	+	Cla97C05G101350	26S proteasome non-ATPase regulatory subunit 14 homolog
Cla97Chr05	29989570	29989905	Cla97C05G101360.1	-	Cla97C05G101360	Unknown protein
Cla97Chr05	29993643	29994098	Cla97C05G101370.1	-	Cla97C05G101370	UPF0012 hydrolase in pqqF 5'region
Cla97Chr05	30004932	30007380	Cla97C05G101380.1	+	Cla97C05G101380	Protein of unknown function DUF829, transmembrane 53
Cla97Chr05	30007895	30010899	Cla97C05G101390.1	+	Cla97C05G101390	Dihydroflavonol-4-reductase
Cla97Chr05	30016969	30020368	Cla97C05G101400.1	+	Cla97C05G101400	Phosphatase 2C family protein
Cla97Chr05	30023720	30024619	Cla97C05G101410.1	+	Cla97C05G101410	BRI1 kinase inhibitor 1-like
Cla97Chr05	30033270	30033542	Cla97C05G101420.1	-	Cla97C05G101420	Calcium-binding EF-hand
Cla97Chr05	30045951	30046244	Cla97C05G101430.1	-	Cla97C05G101430	Calcium-binding EF-hand family protein, putative
Cla97Chr05	30054187	30054450	Cla97C05G101440.1	-	Cla97C05G101440	Calcium-binding EF-hand family protein, putative
Cla97Chr05	30061962	30065074	Cla97C05G101450.1	+	Cla97C05G101450	protein TIC 22, chloroplastic
Cla97Chr05	30072837	30076296	Cla97C05G101460.1	+	Cla97C05G101460	protein WEAK CHLOROPLAST MOVEMENT UNDER BLUE LIGHT 1-like
Cla97Chr05	30077457	30080505	Cla97C05G101470.1	-	Cla97C05G101470	protein CYPRO4
Cla97Chr05	30080508	30082803	Cla97C05G101480.1	-	Cla97C05G101480	Unknown protein
Cla97Chr05	30085454	30087008	Cla97C05G101490.1	-	Cla97C05G101490	Alpha-amylase
Cla97Chr05	30088146	30088946	Cla97C05G101500.1	-	Cla97C05G101500	Alpha-amylase
Cla97Chr05	30092013	30093398	Cla97C05G101510.1	-	Cla97C05G101510	Peroxisomal multifunctional enzyme type 2
Cla97Chr05	30095607	30098724	Cla97C05G101520.1	-	Cla97C05G101520	abscisic acid 8'-hydroxylase 4-like
Cla97Chr05	30112974	30116092	Cla97C05G101530.1	-	Cla97C05G101530	coenzyme Q-binding protein COQ10 homolog, mitochondrial
Cla97Chr05	30118579	30120305	Cla97C05G101540.1	-	Cla97C05G101540	Cold regulated gene 27, putative isoform 1
Cla97Chr05	30123203	30125275	Cla97C05G101550.1	+	Cla97C05G101550	DNA-directed RNA polymerase subunit
Cla97Chr05	30126813	30130959	Cla97C05G101560.1	-	Cla97C05G101560	THO complex subunit 5B
Cla97Chr05	30136194	30141762	Cla97C05G101570.1	+	Cla97C05G101570	Trimethylguanosine synthase
Cla97Chr05	30146634	30149809	Cla97C05G101580.1	+	Cla97C05G101580	Remorin-1 protein
Cla97Chr05	30150659	30153216	Cla97C05G101590.1	-	Cla97C05G101590	Lipase
Cla97Chr05	30156971	30162638	Cla97C05G101600.1	-	Cla97C05G101600	Lipase
Cla97Chr05	30170637	30173676	Cla97C05G101610.1	-	Cla97C05G101610	Lipase
Cla97Chr05	30177204	30180563	Cla97C05G101620.1	-	Cla97C05G101620	Unknown protein
Cla97Chr05	30180624	30184553	Cla97C05G101630.1	-	Cla97C05G101630	Lipase
Cla97Chr05	30194774	30195448	Cla97C05G101640.1	-	Cla97C05G101640	Transcription factor, putative
Cla97Chr05	30198972	30202526	Cla97C05G101650.1	-	Cla97C05G101650	protein ROOT INITIATION DEFECTIVE 3
Cla97Chr05	30207648	30208807	Cla97C05G101660.1	-	Cla97C05G101660	heat stress transcription factor B-4
Cla97Chr05	30242989	30245819	Cla97C05G101670.1	+	Cla97C05G101670	S-RIBONUCLEASE BINDING protein 1
Cla97Chr05	30247886	30249308	Cla97C05G101680.1	-	Cla97C05G101680	NAC domain protein
Cla97Chr05	30255237	30256616	Cla97C05G101690.1	+	Cla97C05G101690	HXXXD-type acyl-transferase family protein
Cla97Chr05	30262191	30263570	Cla97C05G101700.1	-	Cla97C05G101700	HXXXD-type acyl-transferase family protein
Cla97Chr05	30271309	30280828	Cla97C05G101710.1	+	Cla97C05G101710	Unknown protein
Cla97Chr05	30282611	30283129	Cla97C05G101720.1	-	Cla97C05G101720	HXXXD-type acyl-transferase family protein
Cla97Chr05	30283386	30284044	Cla97C05G101730.1	-	Cla97C05G101730	HXXXD-type acyl-transferase family protein
Cla97Chr05	30294034	30295759	Cla97C05G101740.1	-	Cla97C05G101740	Unknown protein
Cla97Chr05	30296306	30296761	Cla97C05G101750.1	-	Cla97C05G101750	Ethylene-responsive transcription factor
Cla97Chr05	30305437	30306242	Cla97C05G101760.1	-	Cla97C05G101760	Unknown protein
Cla97Chr05	30306421	30307674	Cla97C05G101770.1	-	Cla97C05G101770	C2H2-like zinc finger protein
Cla97Chr05	30307718	30309891	Cla97C05G101780.1	-	Cla97C05G101780	Unknown protein
Cla97Chr05	30310336	30312051	Cla97C05G101790.1	+	Cla97C05G101790	SPla/RYanodine receptor (SPRY) domain protein
Cla97Chr05	30325233	30325592	Cla97C05G101800.1	-	Cla97C05G101800	Unknown protein
Cla97Chr05	30325680	30326540	Cla97C05G101810.1	-	Cla97C05G101810	Unknown protein
Cla97Chr05	30326575	30335807	Cla97C05G101820.1	+	Cla97C05G101820	Kinesin
Cla97Chr05	30338248	30341134	Cla97C05G101830.1	-	Cla97C05G101830	50S ribosomal protein L4
Cla97Chr05	30343203	30344504	Cla97C05G101840.1	-	Cla97C05G101840	Leucine-rich repeat receptor-like protein kinase family
Cla97Chr05	30345431	30346280	Cla97C05G101850.1	+	Cla97C05G101850	Unknown protein
Cla97Chr05	30346361	30347965	Cla97C05G101860.1	-	Cla97C05G101860	WRKY transcription factor 4-like protein
Cla97Chr05	30362051	30366388	Cla97C05G101870.1	+	Cla97C05G101870	Cysteine proteinase
Cla97Chr05	30372327	30372830	Cla97C05G101880.1	-	Cla97C05G101880	transcription factor EMB1444-like isoform X2
Cla97Chr05	30372859	30373987	Cla97C05G101890.1	-	Cla97C05G101890	Transcription factor-like protein
Cla97Chr05	30374007	30375836	Cla97C05G101900.1	-	Cla97C05G101900	Unknown protein
Cla97Chr05	30380461	30381807	Cla97C05G101910.1	+	Cla97C05G101910	C2 calcium-dependent membrane targeting
Cla97Chr05	30384627	30386234	Cla97C05G101920.1	-	Cla97C05G101920	F-box protein
Cla97Chr05	30387188	30391101	Cla97C05G101930.1	+	Cla97C05G101930	DNA-directed RNA polymerase E subunit 1
Cla97Chr05	30394747	30396064	Cla97C05G101940.1	+	Cla97C05G101940	cyclin-D3-3-like
Cla97Chr05	30404962	30406213	Cla97C05G101950.1	+	Cla97C05G101950	Isoaspartyl peptidase/L-asparaginase
Cla97Chr05	30407591	30408691	Cla97C05G101960.1	-	Cla97C05G101960	Domain of Uncharacterized protein function (DUF303)
Cla97Chr05	30426409	30427239	Cla97C05G101970.1	+	Cla97C05G101970	MYB-related transcription factor
Cla97Chr05	30428102	30434072	Cla97C05G101980.1	-	Cla97C05G101980	mortality factor 4-like protein 1 isoform X3
Cla97Chr05	30437323	30437868	Cla97C05G101990.1	-	Cla97C05G101990	F-box protein GID2-like
Cla97Chr05	30438099	30441159	Cla97C05G102000.1	+	Cla97C05G102000	Unknown protein
Cla97Chr05	30450099	30450389	Cla97C05G102010.1	+	Cla97C05G102010	Transmembrane protein, putative
Cla97Chr05	30456897	30457376	Cla97C05G102020.1	-	Cla97C05G102020	RAN GTPase-activating protein 2-like
Cla97Chr05	30457439	30457663	Cla97C05G102030.1	-	Cla97C05G102030	Unknown protein
Cla97Chr05	30460654	30462771	Cla97C05G102040.1	-	Cla97C05G102040	Cytochrome P450
Cla97Chr05	30466107	30466343	Cla97C05G102050.1	-	Cla97C05G102050	CLE11 protein
Cla97Chr05	30467351	30469511	Cla97C05G102060.1	-	Cla97C05G102060	Cyclin A3.1 family protein
Cla97Chr05	30470880	30471183	Cla97C05G102070.1	+	Cla97C05G102070	Unknown protein
Cla97Chr05	30471445	30472271	Cla97C05G102080.1	-	Cla97C05G102080	agamous-like MADS-box protein AGL104 isoform X1
Cla97Chr05	30476131	30479004	Cla97C05G102090.1	+	Cla97C05G102090	Cytochrome P450
Cla97Chr05	30482928	30490224	Cla97C05G102100.1	+	Cla97C05G102100	Cytochrome P450
Cla97Chr05	30494338	30496844	Cla97C05G102110.1	+	Cla97C05G102110	Cytochrome P450 family protein
Cla97Chr05	30497306	30503272	Cla97C05G102120.1	+	Cla97C05G102120	Eukaryotic aspartyl protease family protein
Cla97Chr05	30505208	30505606	Cla97C05G102130.1	+	Cla97C05G102130	Unknown protein
Cla97Chr05	30505907	30507669	Cla97C05G102140.1	+	Cla97C05G102140	Protein of unknown function (DUF620)
Cla97Chr05	30511021	30512294	Cla97C05G102150.1	+	Cla97C05G102150	Progesterone 5-beta-reductase
Cla97Chr05	30514462	30516646	Cla97C05G102160.1	+	Cla97C05G102160	protein TRIGALACTOSYLDIACYLGLYCEROL 5, chloroplastic isoform X1
Cla97Chr05	30517056	30517706	Cla97C05G102170.1	+	Cla97C05G102170	glycine-rich cell wall structural protein-like
Cla97Chr05	30518713	30519521	Cla97C05G102180.1	+	Cla97C05G102180	Zinc-binding protein
Cla97Chr05	30521392	30528136	Cla97C05G102190.1	+	Cla97C05G102190	40S ribosomal protein S29, putative, expressed
Cla97Chr05	30530379	30531486	Cla97C05G102200.1	+	Cla97C05G102200	Glycosyl hydrolase family 35 protein, putative
Cla97Chr05	30537532	30537849	Cla97C05G102210.1	-	Cla97C05G102210	Unknown protein
Cla97Chr05	30538065	30544037	Cla97C05G102220.1	+	Cla97C05G102220	QWRF motif-containing protein 2-like isoform X1
Cla97Chr05	30549444	30550163	Cla97C05G102230.1	-	Cla97C05G102230	LOB domain-containing protein 39-like
Cla97Chr05	30561915	30562599	Cla97C05G102240.1	-	Cla97C05G102240	Unknown protein
Cla97Chr05	30562973	30563761	Cla97C05G102250.1	-	Cla97C05G102250	Zinc-finger protein 1
Cla97Chr05	30575728	30577555	Cla97C05G102260.1	+	Cla97C05G102260	Transcription factor, putative
Cla97Chr05	30579698	30586618	Cla97C05G102270.1	+	Cla97C05G102270	Nucleic acid binding protein
Cla97Chr05	30588631	30596223	Cla97C05G102280.1	+	Cla97C05G102280	activating signal cointegrator 1 complex subunit 2-like isoform X1
Cla97Chr05	30597451	30602229	Cla97C05G102290.1	-	Cla97C05G102290	interferon-related developmental regulator 1
Cla97Chr05	30615141	30616438	Cla97C05G102300.1	+	Cla97C05G102300	cyclin-D5-2-like
Cla97Chr05	30619530	30624486	Cla97C05G102310.1	-	Cla97C05G102310	Calcium-transporting ATPase
Cla97Chr05	30632909	30634897	Cla97C05G102320.1	+	Cla97C05G102320	Acyl-CoA N-acyltransferase with RING/FYVE/PHD-type zinc finger protein
Cla97Chr05	30638887	30639504	Cla97C05G102330.1	-	Cla97C05G102330	ZCF37, putative
Cla97Chr05	30642583	30646335	Cla97C05G102340.1	-	Cla97C05G102340	GPN-loop GTPase 2
Cla97Chr05	30646710	30646997	Cla97C05G102350.1	-	Cla97C05G102350	Unknown protein
Cla97Chr05	30648565	30649512	Cla97C05G102360.1	+	Cla97C05G102360	LIM domain protein LIM-2
Cla97Chr05	30650117	30651160	Cla97C05G102370.1	-	Cla97C05G102370	Zinc finger protein Sdr4
Cla97Chr05	30651328	30651940	Cla97C05G102380.1	+	Cla97C05G102380	Unknown protein
Cla97Chr05	30654380	30657463	Cla97C05G102390.1	+	Cla97C05G102390	Nucleobase-ascorbate transporter 13
Cla97Chr05	30659323	30660014	Cla97C05G102400.1	+	Cla97C05G102400	At4g33800-like protein
Cla97Chr05	30662209	30667614	Cla97C05G102410.1	-	Cla97C05G102410	U3 small nucleolar RNA-associated protein 4
Cla97Chr05	30671127	30674706	Cla97C05G102420.1	-	Cla97C05G102420	serine carboxypeptidase-like 13
Cla97Chr05	30679721	30684943	Cla97C05G102430.1	-	Cla97C05G102430	serine carboxypeptidase-like 13
Cla97Chr05	30694408	30697989	Cla97C05G102440.1	-	Cla97C05G102440	serine carboxypeptidase-like 13
Cla97Chr05	30702727	30704441	Cla97C05G102450.1	-	Cla97C05G102450	serine carboxypeptidase-like 17
Cla97Chr05	30711262	30711757	Cla97C05G102460.1	+	Cla97C05G102460	ATP-dependent RNA helicase DBP7
Cla97Chr05	30715230	30721757	Cla97C05G102470.1	-	Cla97C05G102470	Csc1-like protein
Cla97Chr05	30726309	30729442	Cla97C05G102480.1	+	Cla97C05G102480	RING-type E3 ubiquitin transferase
Cla97Chr05	30732295	30732731	Cla97C05G102490.1	-	Cla97C05G102490	cysteine-rich and transmembrane domain-containing protein A
Cla97Chr05	30734757	30737143	Cla97C05G102500.1	-	Cla97C05G102500	zinc finger HIT domain-containing protein 2
Cla97Chr05	30743528	30754881	Cla97C05G102510.1	-	Cla97C05G102510	Embryo defective 2765
Cla97Chr05	30759763	30767435	Cla97C05G102520.1	-	Cla97C05G102520	scarecrow-like protein 3
Cla97Chr05	30776507	30783944	Cla97C05G102530.1	-	Cla97C05G102530	crossover junction endonuclease MUS81
Cla97Chr05	30786649	30790138	Cla97C05G102540.1	+	Cla97C05G102540	MLO-like protein
Cla97Chr05	30792287	30794214	Cla97C05G102550.1	+	Cla97C05G102550	Ubiquitin-conjugating enzyme E2 19
Cla97Chr05	30797082	30807336	Cla97C05G102560.1	-	Cla97C05G102560	Protein kinase superfamily protein
Cla97Chr05	30818272	30818853	Cla97C05G102570.1	-	Cla97C05G102570	Unknown protein
Cla97Chr05	30835118	30835860	Cla97C05G102580.1	+	Cla97C05G102580	Unknown protein
Cla97Chr05	30835911	30846411	Cla97C05G102590.1	+	Cla97C05G102590	Anthranilate synthase
Cla97Chr05	30854758	30857806	Cla97C05G102600.1	-	Cla97C05G102600	Patatin
Cla97Chr05	30864418	30865464	Cla97C05G102610.1	-	Cla97C05G102610	Unknown protein
Cla97Chr05	30871251	30872171	Cla97C05G102620.1	-	Cla97C05G102620	FUNCTIONS IN: molecular_function unknown; INVOLVED IN: biological_process unknown; LOCATED IN: endomembrane system; EXPRESSED IN: 17 plant structures; EXPRESSED DURING: 6 growth stages; BEST Arabidopsis thaliana protein match is: hydroxyproline-rich glycoprotein family protein .
Cla97Chr05	30874197	30877550	Cla97C05G102630.1	+	Cla97C05G102630	WPP domain-associated protein, putative
Cla97Chr05	30878981	30879964	Cla97C05G102640.1	-	Cla97C05G102640	caffeoylshikimate esterase-like
Cla97Chr05	30880986	30889181	Cla97C05G102650.1	-	Cla97C05G102650	Aquaporin 2
Cla97Chr05	30901821	30906570	Cla97C05G102660.1	-	Cla97C05G102660	mRNA-decapping enzyme subunit 2-like
Cla97Chr05	30908931	30918582	Cla97C05G102670.1	+	Cla97C05G102670	endoplasmic reticulum metallopeptidase 1
Cla97Chr05	30923060	30925353	Cla97C05G102680.1	-	Cla97C05G102680	GATA transcription factor
Cla97Chr05	30944239	30948578	Cla97C05G102690.1	-	Cla97C05G102690	Dolichyl-diphosphooligosaccharide--protein glycosyltransferase subunit 1
Cla97Chr05	30951298	30954828	Cla97C05G102700.1	+	Cla97C05G102700	BTB/POZ domain-containing protein
Cla97Chr05	30960713	30962471	Cla97C05G102710.1	+	Cla97C05G102710	Unknown protein
Cla97Chr05	30963609	30965281	Cla97C05G102720.1	+	Cla97C05G102720	Cytochrome c oxidase assembly protein COX16
Cla97Chr05	30966725	30971290	Cla97C05G102730.1	-	Cla97C05G102730	synaptotagmin-3
Cla97Chr05	30980389	30981102	Cla97C05G102740.1	+	Cla97C05G102740	Tyramine N-feruloyltransferase 4/11
Cla97Chr05	30990062	30991351	Cla97C05G102750.1	+	Cla97C05G102750	receptor-like protein kinase 1
Cla97Chr05	30994735	30996341	Cla97C05G102760.1	+	Cla97C05G102760	DNL-type zinc finger protein
Cla97Chr05	30996456	30997650	Cla97C05G102770.1	+	Cla97C05G102770	Unknown protein
Cla97Chr05	30999414	31006635	Cla97C05G102780.1	+	Cla97C05G102780	ATPase ASNA1 homolog 2
Cla97Chr05	31006672	31009919	Cla97C05G102790.1	+	Cla97C05G102790	OTU domain-containing protein DDB_G0284757-like
Cla97Chr05	31011185	31012417	Cla97C05G102800.1	+	Cla97C05G102800	protein ROOT PRIMORDIUM DEFECTIVE 1
Cla97Chr05	31014194	31020814	Cla97C05G102810.1	-	Cla97C05G102810	pumilio homolog 4
Cla97Chr05	31020934	31021552	Cla97C05G102820.1	-	Cla97C05G102820	Unknown protein
Cla97Chr05	31028413	31029976	Cla97C05G102830.1	-	Cla97C05G102830	thioredoxin-like 3-2, chloroplastic
Cla97Chr05	31033361	31034460	Cla97C05G102840.1	-	Cla97C05G102840	Amino acid transporter family protein
Cla97Chr05	31034786	31042675	Cla97C05G102850.1	-	Cla97C05G102850	Amino acid transporter, putative
Cla97Chr05	31051915	31052343	Cla97C05G102860.1	-	Cla97C05G102860	Unknown protein
Cla97Chr05	31057680	31058165	Cla97C05G102870.1	+	Cla97C05G102870	SKP1-like protein 12
Cla97Chr05	31063287	31065912	Cla97C05G102880.1	+	Cla97C05G102880	RING-type E3 ubiquitin transferase
Cla97Chr05	31066543	31076076	Cla97C05G102890.1	-	Cla97C05G102890	Vacuolar protein sorting, putative
Cla97Chr05	31078888	31082653	Cla97C05G102900.1	-	Cla97C05G102900	TSA: Wollemia nobilis Ref_Wollemi_Transcript_5463_1093 transcribed RNA sequence
Cla97Chr05	31087845	31089353	Cla97C05G102910.1	-	Cla97C05G102910	Cysteine proteinase
Cla97Chr05	31096530	31096754	Cla97C05G102920.1	-	Cla97C05G102920	Unknown protein
Cla97Chr05	31100839	31103828	Cla97C05G102930.1	+	Cla97C05G102930	ACT domain
Cla97Chr05	31108389	31110265	Cla97C05G102940.1	+	Cla97C05G102940	Glycine-rich RNA-binding family protein
Cla97Chr05	31111214	31112861	Cla97C05G102950.1	+	Cla97C05G102950	Glycine-rich RNA-binding family protein
Cla97Chr05	31114569	31116912	Cla97C05G102960.1	-	Cla97C05G102960	Unknown protein
Cla97Chr05	31117777	31120125	Cla97C05G102970.1	-	Cla97C05G102970	Pentatricopeptide repeat
Cla97Chr05	31122310	31125274	Cla97C05G102980.1	+	Cla97C05G102980	Translation initiation factor IF-2, putative isoform 1
Cla97Chr05	31137684	31139918	Cla97C05G102990.1	+	Cla97C05G102990	Nodulin-like / Major Facilitator Superfamily protein
Cla97Chr05	31142416	31142784	Cla97C05G103000.1	+	Cla97C05G103000	Nodulin-like / Major Facilitator Superfamily protein
Cla97Chr05	31148989	31151378	Cla97C05G103010.1	+	Cla97C05G103010	Nodulin-like / Major Facilitator Superfamily protein
Cla97Chr05	31159045	31160979	Cla97C05G103020.1	+	Cla97C05G103020	Nodulin-like / Major Facilitator Superfamily protein
Cla97Chr05	31168253	31175610	Cla97C05G103030.1	-	Cla97C05G103030	Pectate lyase
Cla97Chr05	31176135	31179129	Cla97C05G103040.1	-	Cla97C05G103040	Unknown protein
Cla97Chr05	31186456	31202650	Cla97C05G103050.1	+	Cla97C05G103050	pullulanase 1, chloroplastic
Cla97Chr05	31209881	31210900	Cla97C05G103060.1	+	Cla97C05G103060	Zinc finger protein 1
Cla97Chr05	31212453	31215047	Cla97C05G103070.1	-	Cla97C05G103070	monocopper oxidase-like protein SKU5
Cla97Chr05	31223732	31228496	Cla97C05G103080.1	+	Cla97C05G103080	NAC domain-containing protein 16
Cla97Chr05	31228543	31229772	Cla97C05G103090.1	+	Cla97C05G103090	Unknown protein
Cla97Chr05	31231917	31235163	Cla97C05G103100.1	+	Cla97C05G103100	NAC domain-containing protein 53-like
Cla97Chr05	31236643	31240666	Cla97C05G103110.1	-	Cla97C05G103110	Malate dehydrogenase
Cla97Chr05	31246438	31251444	Cla97C05G103120.1	+	Cla97C05G103120	4-coumarate--CoA ligase-like 5
Cla97Chr05	31255267	31255899	Cla97C05G103130.1	+	Cla97C05G103130	Unknown protein
Cla97Chr05	31257308	31264346	Cla97C05G103140.1	-	Cla97C05G103140	RNA-binding KH domain-containing protein isoform 1
Cla97Chr05	31283608	31287645	Cla97C05G103150.1	+	Cla97C05G103150	RING/U-box superfamily protein
Cla97Chr05	31289084	31291906	Cla97C05G103160.1	-	Cla97C05G103160	non-symbiotic hemoglobin 2
Cla97Chr05	31303413	31303790	Cla97C05G103170.1	-	Cla97C05G103170	cyclin-dependent protein kinase inhibitor SMR1-like
Cla97Chr05	31318744	31328432	Cla97C05G103180.1	+	Cla97C05G103180	Glycosyl transferase
Cla97Chr05	31330429	31337108	Cla97C05G103190.1	-	Cla97C05G103190	Phosphoglucan phosphatase
Cla97Chr05	31356441	31362191	Cla97C05G103200.1	+	Cla97C05G103200	glycosyltransferase family protein 64 protein C5
Cla97Chr05	31373958	31378969	Cla97C05G103210.1	+	Cla97C05G103210	Kinase-like protein
Cla97Chr05	31381657	31385819	Cla97C05G103220.1	+	Cla97C05G103220	Mitochondrial carrier protein
Cla97Chr05	31386733	31390040	Cla97C05G103230.1	-	Cla97C05G103230	Dihydrolipoamide acetyltransferase component of pyruvate dehydrogenase complex
Cla97Chr05	31393930	31398748	Cla97C05G103240.1	-	Cla97C05G103240	mRNA cap guanine-N7 methyltransferase 2
Cla97Chr05	31400222	31406815	Cla97C05G103250.1	-	Cla97C05G103250	GABA transporter 1-like
Cla97Chr05	31412385	31420405	Cla97C05G103260.1	-	Cla97C05G103260	GABA transporter 1-like
Cla97Chr05	31429215	31432442	Cla97C05G103270.1	-	Cla97C05G103270	OTU domain-containing protein At3g57810-like
Cla97Chr05	31470074	31484246	Cla97C05G103280.1	+	Cla97C05G103280	Protein ROS1-like protein
Cla97Chr05	31499400	31499894	Cla97C05G103290.1	-	Cla97C05G103290	Transmembrane protein
Cla97Chr05	31510865	31513947	Cla97C05G103300.1	+	Cla97C05G103300	Trihelix transcription factor GT-2
Cla97Chr05	31521197	31523513	Cla97C05G103310.1	+	Cla97C05G103310	Cytochrome P450
Cla97Chr05	31530356	31532746	Cla97C05G103320.1	-	Cla97C05G103320	UDP-glycosyltransferase
Cla97Chr05	31541866	31543200	Cla97C05G103330.1	-	Cla97C05G103330	UDP-glycosyltransferase
Cla97Chr05	31545349	31547584	Cla97C05G103340.1	+	Cla97C05G103340	UDP-glycosyltransferase
Cla97Chr05	31551157	31561835	Cla97C05G103350.1	+	Cla97C05G103350	Kelch repeat-containing family protein
Cla97Chr05	31562724	31564457	Cla97C05G103360.1	-	Cla97C05G103360	RAB6-interacting golgin (DUF662)
Cla97Chr05	31569505	31574261	Cla97C05G103370.1	+	Cla97C05G103370	Protein kinase
Cla97Chr05	31579072	31582328	Cla97C05G103380.1	+	Cla97C05G103380	Neutral/alkaline invertase 3
Cla97Chr05	31584032	31585607	Cla97C05G103390.1	-	Cla97C05G103390	60S acidic ribosomal protein P2-4-like
Cla97Chr05	31589627	31591365	Cla97C05G103400.1	-	Cla97C05G103400	Heavy metal transport/detoxification superfamily protein
Cla97Chr05	31616087	31622087	Cla97C05G103410.1	+	Cla97C05G103410	Diphosphomevalonate decarboxylase
Cla97Chr05	31623328	31631242	Cla97C05G103420.1	+	Cla97C05G103420	Aspartyl aminopeptidase
Cla97Chr05	31632648	31633564	Cla97C05G103430.1	+	Cla97C05G103430	Unknown protein
Cla97Chr05	31634954	31635163	Cla97C05G103440.1	-	Cla97C05G103440	cAMP-regulated phosphoprotein 21-like
Cla97Chr05	31638163	31638591	Cla97C05G103450.1	+	Cla97C05G103450	Unknown protein
Cla97Chr05	31639815	31645078	Cla97C05G103460.1	-	Cla97C05G103460	Single-stranded nucleic acid binding R3H
Cla97Chr05	31650426	31652489	Cla97C05G103470.1	+	Cla97C05G103470	protein trichome birefringence-like 36
Cla97Chr05	31653002	31653661	Cla97C05G103480.1	-	Cla97C05G103480	germin-like protein subfamily 3 member 2
Cla97Chr05	31655111	31658291	Cla97C05G103490.1	-	Cla97C05G103490	L-aminoadipate-semialdehyde dehydrogenase-phosphopantetheinyl transferase-like
Cla97Chr05	31660472	31662732	Cla97C05G103500.1	-	Cla97C05G103500	Iron-sulfur assembly protein IscA
Cla97Chr05	31665826	31666228	Cla97C05G103510.1	-	Cla97C05G103510	replication protein A 14 kDa subunit B-like
Cla97Chr05	31669631	31672563	Cla97C05G103520.1	-	Cla97C05G103520	Glyceraldehyde-3-phosphate dehydrogenase A
Cla97Chr05	31679659	31681602	Cla97C05G103530.1	+	Cla97C05G103530	transformer-2 protein homolog alpha-like
Cla97Chr05	31684689	31687187	Cla97C05G103540.1	+	Cla97C05G103540	Unknown protein
Cla97Chr05	31688692	31688997	Cla97C05G103550.1	-	Cla97C05G103550	Unknown protein
Cla97Chr05	31695062	31701818	Cla97C05G103560.1	+	Cla97C05G103560	Subtilisin-like protease C1
Cla97Chr05	31702799	31709909	Cla97C05G103570.1	+	Cla97C05G103570	Pentatricopeptide repeat-containing protein, putative
Cla97Chr05	31715704	31716492	Cla97C05G103580.1	+	Cla97C05G103580	transcription repressor OFP13-like
Cla97Chr05	31720927	31721474	Cla97C05G103590.1	-	Cla97C05G103590	Nuclear transport factor 2 (NTF2) family protein
Cla97Chr05	31723511	31731010	Cla97C05G103600.1	-	Cla97C05G103600	Exocyst complex component 7
Cla97Chr05	31735962	31738663	Cla97C05G103610.1	+	Cla97C05G103610	Nudix hydrolase
Cla97Chr05	31740583	31742037	Cla97C05G103620.1	-	Cla97C05G103620	Glycosyl transferase family 1 protein
Cla97Chr05	31742070	31742507	Cla97C05G103630.1	-	Cla97C05G103630	Unknown protein
Cla97Chr05	31743841	31750252	Cla97C05G103640.1	-	Cla97C05G103640	Uricase
Cla97Chr05	31759880	31764238	Cla97C05G103650.1	+	Cla97C05G103650	apoptosis-inducing factor 2-like
Cla97Chr05	31766146	31768631	Cla97C05G103660.1	+	Cla97C05G103660	charged multivesicular body protein 5
Cla97Chr05	31770222	31776164	Cla97C05G103670.1	-	Cla97C05G103670	Basic-leucine zipper transcription factor family protein
Cla97Chr05	31776179	31777174	Cla97C05G103680.1	-	Cla97C05G103680	Unknown protein
Cla97Chr05	31777277	31777459	Cla97C05G103690.1	-	Cla97C05G103690	Unknown protein
Cla97Chr05	31780561	31782746	Cla97C05G103700.1	+	Cla97C05G103700	dnaJ protein homolog
Cla97Chr05	31785537	31788083	Cla97C05G103710.1	+	Cla97C05G103710	5'-nucleotidase
Cla97Chr05	31788947	31793291	Cla97C05G103720.1	-	Cla97C05G103720	EEIG1/EHBP1 N-terminal domain
Cla97Chr05	31801993	31807739	Cla97C05G103730.1	-	Cla97C05G103730	nuclear pore complex protein NUP1 isoform X1
Cla97Chr05	31809779	31812648	Cla97C05G103740.1	-	Cla97C05G103740	calcium-dependent protein kinase 1
Cla97Chr05	31822202	31824571	Cla97C05G103750.1	+	Cla97C05G103750	3-oxo-5-alpha-steroid 4-dehydrogenase 1-like
Cla97Chr05	31831219	31833010	Cla97C05G103760.1	+	Cla97C05G103760	3-oxo-5-alpha-steroid 4-dehydrogenase 1-like
Cla97Chr05	31838937	31841148	Cla97C05G103770.1	+	Cla97C05G103770	3-oxo-5-alpha-steroid 4-dehydrogenase 2-like
Cla97Chr05	31842463	31844366	Cla97C05G103780.1	+	Cla97C05G103780	plastidial lipoyltransferase 2-like
Cla97Chr05	31845919	31846830	Cla97C05G103790.1	+	Cla97C05G103790	3-oxo-5-alpha-steroid 4-dehydrogenase
Cla97Chr05	31848880	31851187	Cla97C05G103800.1	+	Cla97C05G103800	sucrose-phosphatase 2
Cla97Chr05	31852470	31860546	Cla97C05G103810.1	-	Cla97C05G103810	Beta-D-glucosidase
Cla97Chr05	31862529	31868388	Cla97C05G103820.1	-	Cla97C05G103820	Beta-D-glucosidase
Cla97Chr05	31882861	31884526	Cla97C05G103830.1	+	Cla97C05G103830	inactive protein RESTRICTED TEV MOVEMENT 2
Cla97Chr05	31886351	31892765	Cla97C05G103840.1	-	Cla97C05G103840	Pectinesterase
Cla97Chr05	31898166	31902149	Cla97C05G103850.1	-	Cla97C05G103850	AP2-like ethylene-responsive transcription factor
Cla97Chr05	31906163	31909775	Cla97C05G103860.1	-	Cla97C05G103860	retinoblastoma-binding protein 5 homolog isoform X1
Cla97Chr05	31913058	31923133	Cla97C05G103870.1	+	Cla97C05G103870	ATP-dependent RNA helicase, putative
Cla97Chr05	31924761	31927548	Cla97C05G103880.1	+	Cla97C05G103880	Pentatricopeptide repeat-containing protein
Cla97Chr05	31928873	31930953	Cla97C05G103890.1	+	Cla97C05G103890	TSA: Wollemia nobilis Ref_Wollemi_Transcript_16394_661 transcribed RNA sequence
Cla97Chr05	31933738	31938556	Cla97C05G103900.1	-	Cla97C05G103900	Amino acid transporter, transmembrane
Cla97Chr05	31938728	31938944	Cla97C05G103910.1	-	Cla97C05G103910	Unknown protein
Cla97Chr05	31945742	31946621	Cla97C05G103920.1	-	Cla97C05G103920	heavy metal-associated isoprenylated plant protein 20-like
Cla97Chr05	31951450	31954705	Cla97C05G103930.1	-	Cla97C05G103930	beta-glucuronosyltransferase GlcAT14A
Cla97Chr05	31960014	31960899	Cla97C05G103940.1	+	Cla97C05G103940	S-adenosyl-L-methionine-dependent methyltransferase superfamily protein
Cla97Chr05	31965568	31968482	Cla97C05G103950.1	+	Cla97C05G103950	protein trichome birefringence-like 18
Cla97Chr05	31972445	31978368	Cla97C05G103960.1	+	Cla97C05G103960	ABC transporter G family member 7
Cla97Chr05	31987982	31988437	Cla97C05G103970.1	+	Cla97C05G103970	Auxin efflux carrier
Cla97Chr05	31995456	31996283	Cla97C05G103980.1	+	Cla97C05G103980	Ribose-5-phosphate isomerase-like protein
Cla97Chr05	32007957	32012019	Cla97C05G103990.1	+	Cla97C05G103990	Transmembrane protein, putative
Cla97Chr05	32013837	32014817	Cla97C05G104000.1	-	Cla97C05G104000	Fasciclin-like arabinogalactan protein
Cla97Chr05	32016295	32020792	Cla97C05G104010.1	-	Cla97C05G104010	Sulfhydryl oxidase
Cla97Chr05	32020911	32021102	Cla97C05G104020.1	-	Cla97C05G104020	Unknown protein
Cla97Chr05	32025927	32028385	Cla97C05G104030.1	+	Cla97C05G104030	Repressor of RNA polymerase III transcription
Cla97Chr05	32034123	32034407	Cla97C05G104040.1	+	Cla97C05G104040	Unknown protein
Cla97Chr05	32041298	32047803	Cla97C05G104050.1	+	Cla97C05G104050	Tetratricopeptide repeat 5
Cla97Chr05	32049134	32049977	Cla97C05G104060.1	+	Cla97C05G104060	Unknown protein
Cla97Chr05	32050703	32051575	Cla97C05G104070.1	+	Cla97C05G104070	sarcoplasmic reticulum histidine-rich calcium-binding protein
Cla97Chr05	32052567	32055859	Cla97C05G104080.1	-	Cla97C05G104080	Ferredoxin--NADP reductase
Cla97Chr05	32055896	32057245	Cla97C05G104090.1	-	Cla97C05G104090	Unknown protein
Cla97Chr05	32057784	32061198	Cla97C05G104100.1	-	Cla97C05G104100	ATP synthase subunit beta, chloroplastic
Cla97Chr05	32066509	32073426	Cla97C05G104110.1	+	Cla97C05G104110	Protein DETOXIFICATION
Cla97Chr05	32074966	32077475	Cla97C05G104120.1	+	Cla97C05G104120	cyclin-D1-binding protein 1 homolog
Cla97Chr05	32077724	32079988	Cla97C05G104130.1	-	Cla97C05G104130	Sec-independent protein translocase component TatC
Cla97Chr05	32081865	32086686	Cla97C05G104140.1	-	Cla97C05G104140	CDP-diacylglycerol--serine O-phosphatidyltransferase 1
Cla97Chr05	32094915	32095377	Cla97C05G104150.1	-	Cla97C05G104150	Unknown protein
Cla97Chr05	32095442	32107177	Cla97C05G104160.1	-	Cla97C05G104160	ATP-dependent RNA helicase, putative
Cla97Chr05	32124171	32126998	Cla97C05G104170.1	-	Cla97C05G104170	zinc finger protein CONSTANS-LIKE 10
Cla97Chr05	32127222	32127822	Cla97C05G104180.1	-	Cla97C05G104180	Unknown protein
Cla97Chr05	32129061	32131239	Cla97C05G104190.1	-	Cla97C05G104190	Small ubiquitin-related modifier
Cla97Chr05	32134662	32137345	Cla97C05G104200.1	+	Cla97C05G104200	Two-component response regulator
Cla97Chr05	32138301	32141038	Cla97C05G104210.1	-	Cla97C05G104210	amino-acid permease BAT1 homolog
Cla97Chr05	32144004	32146741	Cla97C05G104220.1	-	Cla97C05G104220	lipid phosphate phosphatase 2-like
Cla97Chr05	32146846	32147794	Cla97C05G104230.1	-	Cla97C05G104230	Lipid phosphate phosphatase 2
Cla97Chr05	32152237	32154790	Cla97C05G104240.1	-	Cla97C05G104240	lipid phosphate phosphatase 2-like
Cla97Chr05	32169017	32171280	Cla97C05G104250.1	+	Cla97C05G104250	Octicosapeptide/Phox/Bem1p family protein, putative
Cla97Chr05	32171937	32172218	Cla97C05G104260.1	+	Cla97C05G104260	DNA polymerase
Cla97Chr05	32174404	32180497	Cla97C05G104270.1	-	Cla97C05G104270	elongator complex protein 2
Cla97Chr05	32187371	32189619	Cla97C05G104280.1	+	Cla97C05G104280	Auxin-responsive protein
Cla97Chr05	32190749	32192979	Cla97C05G104290.1	-	Cla97C05G104290	Receptor-like kinase
Cla97Chr05	32200396	32200617	Cla97C05G104300.1	-	Cla97C05G104300	Unknown protein
Cla97Chr05	32207805	32208666	Cla97C05G104310.1	-	Cla97C05G104310	Fiber protein Fb34
Cla97Chr05	32212680	32215122	Cla97C05G104320.1	-	Cla97C05G104320	Protein of unknown function (DUF789)
Cla97Chr05	32215162	32215633	Cla97C05G104330.1	-	Cla97C05G104330	Unknown protein
Cla97Chr05	32219731	32220987	Cla97C05G104340.1	-	Cla97C05G104340	F-box protein
Cla97Chr05	32226196	32231527	Cla97C05G104350.1	+	Cla97C05G104350	receptor kinase 3
Cla97Chr05	32238521	32241223	Cla97C05G104360.1	+	Cla97C05G104360	Phosphatase 2C family protein
Cla97Chr05	32243537	32244053	Cla97C05G104370.1	+	Cla97C05G104370	Unknown protein
Cla97Chr05	32250484	32254215	Cla97C05G104380.1	+	Cla97C05G104380	chaperone protein dnaJ 15
Cla97Chr05	32261955	32262626	Cla97C05G104390.1	+	Cla97C05G104390	zinc finger protein 6
Cla97Chr05	32272697	32273092	Cla97C05G104400.1	-	Cla97C05G104400	Cytosolic phospholipase A2
Cla97Chr05	32281966	32283184	Cla97C05G104410.1	+	Cla97C05G104410	DUF1639 family protein
Cla97Chr05	32285161	32289598	Cla97C05G104420.1	+	Cla97C05G104420	acyl-acyl carrier protein thioesterase ATL3, chloroplastic-like
Cla97Chr05	32292841	32293998	Cla97C05G104430.1	+	Cla97C05G104430	Universal stress protein A
Cla97Chr05	32294842	32296421	Cla97C05G104440.1	-	Cla97C05G104440	endonuclease 2
Cla97Chr05	32308050	32309003	Cla97C05G104450.1	+	Cla97C05G104450	Transmembrane protein, putative
List of Predicted Genes (n=78) in QTL Region of FFF-11.1 positioned on Chr-11
Chromosome	Genetic Position/Intervals		Predicted Genes	Directions	Genes ID	Genes Description
Cla97Chr11	2341067	2341379	Cla97C11G208720.1	-	Cla97C11G208720	Unknown protein
Cla97Chr11	2342826	2345656	Cla97C11G208730.1	-	Cla97C11G208730	Protein kinase family protein
Cla97Chr11	2353646	2356555	Cla97C11G208740.1	-	Cla97C11G208740	Glyoxal oxidase 5
Cla97Chr11	2362511	2364178	Cla97C11G208750.1	-	Cla97C11G208750	Protein spear3
Cla97Chr11	2382587	2386369	Cla97C11G208760.1	-	Cla97C11G208760	methyltransferase-like protein 5
Cla97Chr11	2393426	2395711	Cla97C11G208770.1	+	Cla97C11G208770	Rac-like GTP-binding protein 2
Cla97Chr11	2397677	2399636	Cla97C11G208780.1	+	Cla97C11G208780	Protein kinase
Cla97Chr11	2402745	2406736	Cla97C11G208790.1	+	Cla97C11G208790	protein tesmin/TSO1-like CXC 5
Cla97Chr11	2409485	2418266	Cla97C11G208800.1	-	Cla97C11G208800	Peroxisomal fatty acid beta-oxidation multifunctional protein
Cla97Chr11	2424532	2427761	Cla97C11G208810.1	+	Cla97C11G208810	protein NUCLEAR FUSION DEFECTIVE 6, chloroplastic/mitochondrial
Cla97Chr11	2429397	2432206	Cla97C11G208820.1	-	Cla97C11G208820	rop guanine nucleotide exchange factor 9-like
Cla97Chr11	2439573	2442734	Cla97C11G208830.1	+	Cla97C11G208830	muscle M-line assembly protein unc-89-like
Cla97Chr11	2445853	2450351	Cla97C11G208840.1	+	Cla97C11G208840	Like-COV protein
Cla97Chr11	2452333	2455716	Cla97C11G208850.1	+	Cla97C11G208850	Peroxisomal membrane MPV17/PMP22-like protein
Cla97Chr11	2457890	2461162	Cla97C11G208860.1	-	Cla97C11G208860	Receptor-like kinase
Cla97Chr11	2477430	2480409	Cla97C11G208870.1	+	Cla97C11G208870	polyol transporter 5-like
Cla97Chr11	2490588	2491322	Cla97C11G208880.1	+	Cla97C11G208880	transcription repressor OFP8-like
Cla97Chr11	2500298	2501317	Cla97C11G208890.1	-	Cla97C11G208890	Unknown protein
Cla97Chr11	2502879	2504843	Cla97C11G208900.1	-	Cla97C11G208900	heat stress transcription factor C-1-like
Cla97Chr11	2515570	2515818	Cla97C11G208910.1	+	Cla97C11G208910	serine-rich protein-related
Cla97Chr11	2520013	2520891	Cla97C11G208920.1	+	Cla97C11G208920	Arabinogalactan peptide 20
Cla97Chr11	2523043	2523480	Cla97C11G208930.1	-	Cla97C11G208930	multiprotein-bridging factor 1c
Cla97Chr11	2523530	2523718	Cla97C11G208940.1	+	Cla97C11G208940	Unknown protein
Cla97Chr11	2526372	2535954	Cla97C11G208950.1	+	Cla97C11G208950	DNA mismatch repair protein
Cla97Chr11	2539793	2545165	Cla97C11G208960.1	+	Cla97C11G208960	ARF guanine-nucleotide exchange factor 2
Cla97Chr11	2570897	2571085	Cla97C11G208970.1	+	Cla97C11G208970	Unknown protein
Cla97Chr11	2574856	2577150	Cla97C11G208980.1	+	Cla97C11G208980	Leucine-rich repeat-containing protein
Cla97Chr11	2577549	2578139	Cla97C11G208990.1	+	Cla97C11G208990	Unknown protein
Cla97Chr11	2583749	2584074	Cla97C11G209000.1	+	Cla97C11G209000	Unknown protein
Cla97Chr11	2588144	2590465	Cla97C11G209010.1	-	Cla97C11G209010	DNA-directed RNA polymerase I subunit rpa43
Cla97Chr11	2591002	2592703	Cla97C11G209020.1	-	Cla97C11G209020	Unknown protein
Cla97Chr11	2610557	2616085	Cla97C11G209030.1	+	Cla97C11G209030	Serinc-domain containing serine and sphingolipid biosynthesis protein
Cla97Chr11	2617385	2622714	Cla97C11G209040.1	-	Cla97C11G209040	Arf GTPase activating protein
Cla97Chr11	2634703	2637628	Cla97C11G209050.1	+	Cla97C11G209050	Heavy metal transport/detoxification superfamily protein
Cla97Chr11	2644249	2648583	Cla97C11G209060.1	+	Cla97C11G209060	VIN3-like protein 1
Cla97Chr11	2650703	2658312	Cla97C11G209070.1	+	Cla97C11G209070	3-hydroxyisobutyryl-CoA hydrolase-like protein 3, mitochondrial
Cla97Chr11	2661045	2667732	Cla97C11G209080.1	+	Cla97C11G209080	2-oxoglutarate (2OG) and Fe(II)-dependent oxygenase superfamily protein
Cla97Chr11	2672847	2673441	Cla97C11G209090.1	-	Cla97C11G209090	Unknown protein
Cla97Chr11	2675661	2680007	Cla97C11G209100.1	+	Cla97C11G209100	tRNA (guanine(37)-N1)-methyltransferase
Cla97Chr11	2684962	2687125	Cla97C11G209110.1	+	Cla97C11G209110	glucan endo-1,3-beta-glucosidase 8
Cla97Chr11	2703586	2707196	Cla97C11G209120.1	+	Cla97C11G209120	Acyl-[acyl-carrier-protein] hydrolase
Cla97Chr11	2724278	2726098	Cla97C11G209130.1	+	Cla97C11G209130	Serine/threonine protein phosphatase 2A regulatory subunit
Cla97Chr11	2747607	2755884	Cla97C11G209140.1	+	Cla97C11G209140	ABC transporter G family member 32
Cla97Chr11	2756292	2769061	Cla97C11G209150.1	-	Cla97C11G209150	Unknown protein
Cla97Chr11	2769214	2773989	Cla97C11G209160.1	+	Cla97C11G209160	Receptor-like protein kinase 1-like
Cla97Chr11	2794219	2798034	Cla97C11G209170.1	+	Cla97C11G209170	Two-component response regulator
Cla97Chr11	2802593	2806100	Cla97C11G209180.1	-	Cla97C11G209180	RNA-binding family protein, putative
Cla97Chr11	2808422	2808655	Cla97C11G209190.1	+	Cla97C11G209190	Pentatricopeptide repeat
Cla97Chr11	2809804	2810136	Cla97C11G209200.1	+	Cla97C11G209200	Pentatricopeptide repeat
Cla97Chr11	2811414	2813295	Cla97C11G209210.1	-	Cla97C11G209210	GDP-mannose transporter, putative
Cla97Chr11	2813352	2813606	Cla97C11G209220.1	+	Cla97C11G209220	Unknown protein
Cla97Chr11	2845260	2845472	Cla97C11G209230.1	-	Cla97C11G209230	Unknown protein
Cla97Chr11	2847085	2851472	Cla97C11G209240.1	+	Cla97C11G209240	26S protease regulatory subunit 8 homolog A-like
Cla97Chr11	2855232	2855669	Cla97C11G209250.1	+	Cla97C11G209250	Unknown protein
Cla97Chr11	2858220	2858630	Cla97C11G209260.1	+	Cla97C11G209260	Plant/MSJ11-3 protein, putative
Cla97Chr11	2860793	2861407	Cla97C11G209270.1	-	Cla97C11G209270	SH3 and FCH domain-containing protein DDB_G0271676
Cla97Chr11	2887827	2890791	Cla97C11G209280.1	+	Cla97C11G209280	Cytochrome P450
Cla97Chr11	2900090	2901340	Cla97C11G209290.1	-	Cla97C11G209290	Unknown protein
Cla97Chr11	2902112	2903724	Cla97C11G209300.1	-	Cla97C11G209300	Plant tudor-like RNA-binding protein
Cla97Chr11	2909670	2910605	Cla97C11G209310.1	-	Cla97C11G209310	Unknown protein
Cla97Chr11	2912020	2913218	Cla97C11G209320.1	-	Cla97C11G209320	Plastid transcriptionally active 5 isoform 1
Cla97Chr11	2915750	2918853	Cla97C11G209330.1	-	Cla97C11G209330	nudix hydrolase 19, chloroplastic
Cla97Chr11	2920889	2922196	Cla97C11G209340.1	-	Cla97C11G209340	zinc finger CCCH domain-containing protein 39-like
Cla97Chr11	2926988	2927398	Cla97C11G209350.1	-	Cla97C11G209350	Zinc finger (Ran-binding) family protein
Cla97Chr11	2935394	2937540	Cla97C11G209360.1	-	Cla97C11G209360	early nodulin-93-like
Cla97Chr11	2950168	2952201	Cla97C11G209370.1	-	Cla97C11G209370	Kinase family protein
Cla97Chr11	2962523	2966921	Cla97C11G209380.1	+	Cla97C11G209380	NADH-cytochrome b5 reductase
Cla97Chr11	2968769	2969756	Cla97C11G209390.1	-	Cla97C11G209390	Dynein light chain-like protein
Cla97Chr11	2977692	2978012	Cla97C11G209400.1	+	Cla97C11G209400	Unknown protein
Cla97Chr11	2979803	2983050	Cla97C11G209410.1	+	Cla97C11G209410	Sel1-like protein
Cla97Chr11	2984648	2986382	Cla97C11G209420.1	+	Cla97C11G209420	Alba DNA/RNA-binding protein
Cla97Chr11	2986934	2991919	Cla97C11G209430.1	-	Cla97C11G209430	Signal peptidase I
Cla97Chr11	2995939	3007730	Cla97C11G209440.1	+	Cla97C11G209440	protein NRT1/ PTR FAMILY 6.2
Cla97Chr11	3008588	3009634	Cla97C11G209450.1	-	Cla97C11G209450	Phosphate translocator-related family protein
Cla97Chr11	3018708	3022364	Cla97C11G209460.1	+	Cla97C11G209460	beta-glucuronosyltransferase GlcAT14B-like
Cla97Chr11	3025317	3065416	Cla97C11G209470.1	+	Cla97C11G209470	nuclear pore complex protein NUP205
Cla97Chr11	3065873	3068007	Cla97C11G209480.1	-	Cla97C11G209480	Pectin lyase-like superfamily protein
Cla97Chr11	3071371	3073867	Cla97C11G209490.1	+	Cla97C11G209490	Methyltransferase FkbM
List of Predicted Genes (n=71) in QTL Region of FL-6.1 positioned on Chr-06
Chromosome	Genetic Position/Intervals		Predicted Genes	Directions	Genes ID	Genes Description
Cla97Chr06	754140	754712	Cla97C06G110100.1	+	Cla97C06G110100	Pectinesterase inhibitor
Cla97Chr06	759145	759678	Cla97C06G110110.1	-	Cla97C06G110110	Invertase inhibitor
Cla97Chr06	763946	764512	Cla97C06G110120.1	+	Cla97C06G110120	Pectinesterase inhibitor
Cla97Chr06	767648	770568	Cla97C06G110130.1	+	Cla97C06G110130	10 kDa chaperonin-like
Cla97Chr06	772027	773706	Cla97C06G110140.1	+	Cla97C06G110140	Ferredoxin-related
Cla97Chr06	774165	777906	Cla97C06G110150.1	-	Cla97C06G110150	Alpha-1,3-glucosyltransferase
Cla97Chr06	789754	792993	Cla97C06G110160.1	-	Cla97C06G110160	Fructokinase
Cla97Chr06	798185	799468	Cla97C06G110170.1	+	Cla97C06G110170	Metal tolerance protein
Cla97Chr06	807945	809366	Cla97C06G110180.1	-	Cla97C06G110180	Amaranthin-like lectin
Cla97Chr06	816183	817568	Cla97C06G110190.1	-	Cla97C06G110190	Hfr-2-like protein
Cla97Chr06	822408	824640	Cla97C06G110200.1	+	Cla97C06G110200	B-box zinc finger protein 24
Cla97Chr06	828091	828906	Cla97C06G110210.1	+	Cla97C06G110210	RHOMBOID-like protein 13
Cla97Chr06	835969	845863	Cla97C06G110220.1	+	Cla97C06G110220	flowering time control protein FPA
Cla97Chr06	847550	852665	Cla97C06G110230.1	+	Cla97C06G110230	DUF936 family protein
Cla97Chr06	864392	874820	Cla97C06G110240.1	+	Cla97C06G110240	60S ribosomal protein L38-like
Cla97Chr06	884595	886344	Cla97C06G110250.1	+	Cla97C06G110250	GRAS family transcription factor
Cla97Chr06	905757	914372	Cla97C06G110260.1	+	Cla97C06G110260	RNA-binding ASCH domain protein
Cla97Chr06	920898	925297	Cla97C06G110270.1	+	Cla97C06G110270	Peroxidase
Cla97Chr06	933752	935389	Cla97C06G110280.1	+	Cla97C06G110280	Amaranthin-like lectin
Cla97Chr06	940658	941125	Cla97C06G110290.1	+	Cla97C06G110290	Amaranthin-like lectin
Cla97Chr06	941213	943321	Cla97C06G110300.1	-	Cla97C06G110300	Natterin-4
Cla97Chr06	946992	947594	Cla97C06G110310.1	-	Cla97C06G110310	Dirigent protein
Cla97Chr06	951879	954974	Cla97C06G110320.1	-	Cla97C06G110320	Amaranthin-like lectin
Cla97Chr06	961164	963351	Cla97C06G110330.1	-	Cla97C06G110330	Amaranthin-like lectin
Cla97Chr06	964243	972958	Cla97C06G110340.1	-	Cla97C06G110340	trigger factor-like
Cla97Chr06	973383	977318	Cla97C06G110350.1	-	Cla97C06G110350	Trigger factor
Cla97Chr06	979639	987813	Cla97C06G110360.1	-	Cla97C06G110360	Something about silencing protein sas10, putative
Cla97Chr06	990885	994289	Cla97C06G110370.1	+	Cla97C06G110370	15 kDa selenoprotein
Cla97Chr06	1005714	1007799	Cla97C06G110380.1	+	Cla97C06G110380	serine/threonine-protein kinase pakD isoform X2
Cla97Chr06	1019306	1023815	Cla97C06G110390.1	-	Cla97C06G110390	protein IQ-DOMAIN 14-like
Cla97Chr06	1048301	1052336	Cla97C06G110400.1	-	Cla97C06G110400	F-box family protein
Cla97Chr06	1058539	1060722	Cla97C06G110410.1	+	Cla97C06G110410	ABC transporter F family member 4-like
Cla97Chr06	1066188	1073452	Cla97C06G110420.1	-	Cla97C06G110420	trafficking protein particle complex subunit 5
Cla97Chr06	1074636	1074800	Cla97C06G110430.1	-	Cla97C06G110430	Unknown protein
Cla97Chr06	1080823	1082438	Cla97C06G110440.1	-	Cla97C06G110440	RNA-binding protein 24-B
Cla97Chr06	1087568	1091623	Cla97C06G110450.1	+	Cla97C06G110450	Splicing factor-related family protein
Cla97Chr06	1093445	1098016	Cla97C06G110460.1	+	Cla97C06G110460	Reduced male fertility protein
Cla97Chr06	1100468	1110437	Cla97C06G110470.1	+	Cla97C06G110470	Histone-lysine N-methyltransferase
Cla97Chr06	1110659	1116860	Cla97C06G110480.1	-	Cla97C06G110480	Unknown protein
Cla97Chr06	1116993	1128411	Cla97C06G110490.1	-	Cla97C06G110490	Dynamin, putative
Cla97Chr06	1131712	1148681	Cla97C06G110500.1	+	Cla97C06G110500	Tetratricopeptide repeat (TPR)-like superfamily protein
Cla97Chr06	1164407	1165891	Cla97C06G110510.1	+	Cla97C06G110510	Pentatricopeptide repeat-containing protein
Cla97Chr06	1172040	1175334	Cla97C06G110520.1	+	Cla97C06G110520	UV-stimulated scaffold protein A homolog
Cla97Chr06	1182455	1185169	Cla97C06G110530.1	-	Cla97C06G110530	E3 ubiquitin-protein ligase
Cla97Chr06	1186972	1189379	Cla97C06G110540.1	+	Cla97C06G110540	phosphatidylinositol 4-kinase gamma 4
Cla97Chr06	1189459	1190024	Cla97C06G110550.1	+	Cla97C06G110550	Unknown protein
Cla97Chr06	1195824	1199945	Cla97C06G110560.1	-	Cla97C06G110560	Glutaredoxin-C5
Cla97Chr06	1209304	1210817	Cla97C06G110570.1	-	Cla97C06G110570	Flavin-containing monooxygenase
Cla97Chr06	1242851	1261946	Cla97C06G110580.1	+	Cla97C06G110580	myosin-6
Cla97Chr06	1276421	1283596	Cla97C06G110590.1	+	Cla97C06G110590	pre-rRNA-processing protein TSR1 homolog
Cla97Chr06	1295117	1295545	Cla97C06G110600.1	+	Cla97C06G110600	RmlC-like cupins superfamily protein
Cla97Chr06	1305009	1311408	Cla97C06G110610.1	+	Cla97C06G110610	Zn-containing alcohol dehydrogenase
Cla97Chr06	1318505	1320554	Cla97C06G110620.1	+	Cla97C06G110620	Unknown protein
Cla97Chr06	1320599	1330075	Cla97C06G110630.1	+	Cla97C06G110630	DENN (AEX-3) domain protein
Cla97Chr06	1331488	1331823	Cla97C06G110640.1	-	Cla97C06G110640	nitric oxide synthase-interacting protein-like
Cla97Chr06	1332277	1333821	Cla97C06G110650.1	-	Cla97C06G110650	nitric oxide synthase-interacting protein-like
Cla97Chr06	1349469	1350609	Cla97C06G110660.1	-	Cla97C06G110660	Unknown protein
Cla97Chr06	1350688	1358388	Cla97C06G110670.1	-	Cla97C06G110670	ABC transporter C family member 5
Cla97Chr06	1358697	1368220	Cla97C06G110680.1	-	Cla97C06G110680	NADH dehydrogenase [ubiquinone] 1 alpha subcomplex subunit 9, mitochondrial
Cla97Chr06	1369109	1369471	Cla97C06G110690.1	+	Cla97C06G110690	Transmembrane protein, putative
Cla97Chr06	1371324	1371722	Cla97C06G110700.1	-	Cla97C06G110700	Unknown protein
Cla97Chr06	1374310	1377725	Cla97C06G110710.1	-	Cla97C06G110710	Cytochrome oxidase complex assembly protein
Cla97Chr06	1384325	1388194	Cla97C06G110720.1	-	Cla97C06G110720	Vacuolar sorting-associated protein (DUF946)
Cla97Chr06	1390025	1391552	Cla97C06G110730.1	-	Cla97C06G110730	Tetratricopeptide repeat (TPR)-like superfamily protein
Cla97Chr06	1392088	1396085	Cla97C06G110740.1	+	Cla97C06G110740	RNA binding protein
Cla97Chr06	1400379	1413094	Cla97C06G110750.1	-	Cla97C06G110750	pre-mRNA-processing factor 39 isoform X1
Cla97Chr06	1423753	1430095	Cla97C06G110760.1	+	Cla97C06G110760	Histone-lysine N-methyltransferase
Cla97Chr06	1432372	1434548	Cla97C06G110770.1	-	Cla97C06G110770	50S ribosomal protein L14
Cla97Chr06	1438032	1444990	Cla97C06G110780.1	-	Cla97C06G110780	Cellulose synthase
Cla97Chr06	1446137	1449047	Cla97C06G110790.1	-	Cla97C06G110790	protein JASON-like
Cla97Chr06	1463877	1476544	Cla97C06G110800.1	-	Cla97C06G110800	Succinate--CoA ligase [ADP-forming] subunit beta, mitochondrial
List of Predicted Genes (n=157) in QTL Region of FRC-2.1 positioned on Chr-02
Chromosome	Genetic Position/Intervals		Predicted Genes	Directions	Genes ID	Genes Description
Cla97Chr02	32912405	32914360	Cla97C02G044750.1	-	Cla97C02G044750	Peroxidase
Cla97Chr02	32926812	32929090	Cla97C02G044760.1	+	Cla97C02G044760	DNA-3-methyladenine glycosylase, putative
Cla97Chr02	32934679	32936416	Cla97C02G044770.1	-	Cla97C02G044770	Eukaryotic aspartyl protease family protein, putative
Cla97Chr02	32945808	32949468	Cla97C02G044780.1	-	Cla97C02G044780	UPF0678 fatty acid-binding protein-like protein
Cla97Chr02	32952949	32953939	Cla97C02G044790.1	-	Cla97C02G044790	Pentatricopeptide repeat-containing protein, putative
Cla97Chr02	32953946	32954170	Cla97C02G044800.1	-	Cla97C02G044800	Unknown protein
Cla97Chr02	32960460	32964390	Cla97C02G044810.1	+	Cla97C02G044810	Acid phosphatase/vanadium-dependent haloperoxidase-related protein
Cla97Chr02	32966328	32973732	Cla97C02G044820.1	+	Cla97C02G044820	ABC transporter family protein
Cla97Chr02	32975981	32978889	Cla97C02G044830.1	-	Cla97C02G044830	CBS domain
Cla97Chr02	32987135	32993238	Cla97C02G044840.1	+	Cla97C02G044840	transmembrane protein 56-B
Cla97Chr02	32999363	33003075	Cla97C02G044850.1	+	Cla97C02G044850	calcium uniporter protein 6, mitochondrial-like
Cla97Chr02	33005802	33008479	Cla97C02G044860.1	+	Cla97C02G044860	Conserved hypothetical plastid protein Ycf54
Cla97Chr02	33012336	33013115	Cla97C02G044870.1	-	Cla97C02G044870	NAD(P)H-quinone oxidoreductase subunit N
Cla97Chr02	33018103	33029816	Cla97C02G044880.1	+	Cla97C02G044880	ABC transporter family protein
Cla97Chr02	33032360	33036724	Cla97C02G044890.1	+	Cla97C02G044890	Heat-inducible transcription repressor
Cla97Chr02	33040866	33041636	Cla97C02G044900.1	-	Cla97C02G044900	Ethylene-responsive transcription factor, putative
Cla97Chr02	33043684	33045818	Cla97C02G044910.1	-	Cla97C02G044910	Ubiquitin-conjugating enzyme, E2
Cla97Chr02	33048706	33052622	Cla97C02G044920.1	-	Cla97C02G044920	Receptor-like kinase
Cla97Chr02	33053959	33054489	Cla97C02G044930.1	-	Cla97C02G044930	Unknown protein
Cla97Chr02	33064177	33067951	Cla97C02G044940.1	-	Cla97C02G044940	26S protease regulatory subunit 6B homolog
Cla97Chr02	33091905	33095511	Cla97C02G044950.1	+	Cla97C02G044950	Cytochrome P450 family cinnamate 4-hydroxylase
Cla97Chr02	33103140	33104342	Cla97C02G044960.1	-	Cla97C02G044960	Unknown protein
Cla97Chr02	33113476	33119883	Cla97C02G044970.1	+	Cla97C02G044970	BnaA05g11960D protein
Cla97Chr02	33124098	33127332	Cla97C02G044980.1	+	Cla97C02G044980	Transcription factor
Cla97Chr02	33128747	33131848	Cla97C02G044990.1	-	Cla97C02G044990	telomeric repeat-binding factor 2-like
Cla97Chr02	33134620	33146154	Cla97C02G045000.1	+	Cla97C02G045000	insulin-degrading enzyme-like 1, peroxisomal isoform X1
Cla97Chr02	33165464	33168768	Cla97C02G045010.1	+	Cla97C02G045010	Kinase, putative
Cla97Chr02	33171844	33173871	Cla97C02G045020.1	+	Cla97C02G045020	transcription repressor OFP17
Cla97Chr02	33185926	33187200	Cla97C02G045030.1	+	Cla97C02G045030	serine/threonine protein kinase 1
Cla97Chr02	33189901	33191322	Cla97C02G045040.1	-	Cla97C02G045040	serine/threonine protein kinase 1
Cla97Chr02	33191584	33192366	Cla97C02G045050.1	-	Cla97C02G045050	Unknown protein
Cla97Chr02	33195615	33196187	Cla97C02G045060.1	-	Cla97C02G045060	Late embryogenesis abundant protein, LEA-14
Cla97Chr02	33199676	33201140	Cla97C02G045070.1	-	Cla97C02G045070	Peroxidase
Cla97Chr02	33206687	33208047	Cla97C02G045080.1	-	Cla97C02G045080	Peroxidase
Cla97Chr02	33211116	33212531	Cla97C02G045090.1	-	Cla97C02G045090	Peroxidase
Cla97Chr02	33215577	33216865	Cla97C02G045100.1	-	Cla97C02G045100	Peroxidase
Cla97Chr02	33223289	33226212	Cla97C02G045110.1	+	Cla97C02G045110	biogenesis of lysosome-related organelles complex 1 subunit 1
Cla97Chr02	33230817	33232144	Cla97C02G045120.1	+	Cla97C02G045120	Peroxidase
Cla97Chr02	33237622	33238928	Cla97C02G045130.1	+	Cla97C02G045130	Peroxidase
Cla97Chr02	33244546	33247714	Cla97C02G045140.1	+	Cla97C02G045140	F-box/LRR-repeat 3-like protein
Cla97Chr02	33251194	33256169	Cla97C02G045150.1	+	Cla97C02G045150	WRKY transcription factor 77
Cla97Chr02	33258073	33258393	Cla97C02G045160.1	+	Cla97C02G045160	Unknown protein
Cla97Chr02	33259497	33260618	Cla97C02G045170.1	+	Cla97C02G045170	Cation/H(+) antiporter 15
Cla97Chr02	33261009	33261725	Cla97C02G045180.1	+	Cla97C02G045180	Cation/H(+) antiporter 15
Cla97Chr02	33267264	33267728	Cla97C02G045190.1	-	Cla97C02G045190	DUF4228 domain protein
Cla97Chr02	33276941	33284631	Cla97C02G045200.1	-	Cla97C02G045200	Pentatricopeptide repeat-containing protein, putative
Cla97Chr02	33286494	33286745	Cla97C02G045210.1	-	Cla97C02G045210	Unknown protein
Cla97Chr02	33287894	33290212	Cla97C02G045220.1	+	Cla97C02G045220	Gdsl esterase lipase
Cla97Chr02	33293993	33295427	Cla97C02G045230.1	+	Cla97C02G045230	GDSL esterase/lipase family
Cla97Chr02	33301040	33313912	Cla97C02G045240.1	+	Cla97C02G045240	GDSL esterase/lipase family
Cla97Chr02	33315915	33317942	Cla97C02G045250.1	-	Cla97C02G045250	SWR1 complex subunit 6
Cla97Chr02	33326730	33327194	Cla97C02G045260.1	-	Cla97C02G045260	Unknown protein
Cla97Chr02	33344170	33347499	Cla97C02G045270.1	-	Cla97C02G045270	Mitochondrial carrier protein
Cla97Chr02	33350351	33352944	Cla97C02G045280.1	+	Cla97C02G045280	glucan endo-1,3-beta-glucosidase 9-like
Cla97Chr02	33358675	33359436	Cla97C02G045290.1	+	Cla97C02G045290	LOB domain-containing protein 12-like
Cla97Chr02	33367333	33368779	Cla97C02G045300.1	+	Cla97C02G045300	UDP-glycosyltransferase 1
Cla97Chr02	33371617	33372671	Cla97C02G045310.1	+	Cla97C02G045310	UDP-glycosyltransferase
Cla97Chr02	33376124	33377620	Cla97C02G045320.1	-	Cla97C02G045320	UDP-glycosyltransferase
Cla97Chr02	33380592	33383344	Cla97C02G045330.1	+	Cla97C02G045330	Protein kinase, putative
Cla97Chr02	33391232	33400999	Cla97C02G045340.1	+	Cla97C02G045340	ubiquitin-activating enzyme E1 1
Cla97Chr02	33404960	33409130	Cla97C02G045350.1	-	Cla97C02G045350	Leucine-rich repeat receptor-like protein kinase family protein
Cla97Chr02	33417484	33419712	Cla97C02G045360.1	+	Cla97C02G045360	Glutaredoxin family protein, putative
Cla97Chr02	33427719	33430462	Cla97C02G045370.1	+	Cla97C02G045370	Receptor protein kinase, putative
Cla97Chr02	33433164	33435450	Cla97C02G045380.1	-	Cla97C02G045380	Pentatricopeptide repeat-containing protein, chloroplastic
Cla97Chr02	33443160	33445141	Cla97C02G045390.1	-	Cla97C02G045390	Acyl-CoA N-acyltransferases (NAT) superfamily protein
Cla97Chr02	33450842	33454478	Cla97C02G045400.1	+	Cla97C02G045400	BAG family molecular chaperone regulator 1-like
Cla97Chr02	33456368	33457384	Cla97C02G045410.1	+	Cla97C02G045410	Basic-leucine zipper transcription factor family protein
Cla97Chr02	33460362	33461620	Cla97C02G045420.1	+	Cla97C02G045420	Zinc transporter 6 family protein
Cla97Chr02	33466621	33467217	Cla97C02G045430.1	-	Cla97C02G045430	Ring finger protein 2
Cla97Chr02	33470140	33477962	Cla97C02G045440.1	-	Cla97C02G045440	6-phosphofructo-2-kinase/fructose-2, 6-bisphosphatase
Cla97Chr02	33492402	33496341	Cla97C02G045450.1	+	Cla97C02G045450	Asparagine synthetase 1
Cla97Chr02	33497723	33504258	Cla97C02G045460.1	-	Cla97C02G045460	RING/FYVE/PHD zinc finger protein
Cla97Chr02	33506576	33507409	Cla97C02G045470.1	+	Cla97C02G045470	Unknown protein
Cla97Chr02	33509006	33511757	Cla97C02G045480.1	+	Cla97C02G045480	internal alternative NAD(P)H-ubiquinone oxidoreductase A1, mitochondrial
Cla97Chr02	33512796	33514695	Cla97C02G045490.1	-	Cla97C02G045490	SelT-like protein
Cla97Chr02	33518543	33520624	Cla97C02G045500.1	-	Cla97C02G045500	zinc finger CCCH domain-containing protein 66
Cla97Chr02	33520628	33521462	Cla97C02G045510.1	-	Cla97C02G045510	Unknown protein
Cla97Chr02	33530056	33530382	Cla97C02G045520.1	+	Cla97C02G045520	Unknown protein
Cla97Chr02	33530447	33532775	Cla97C02G045530.1	+	Cla97C02G045530	30S ribosomal protein S18, chloroplastic
Cla97Chr02	33534248	33535186	Cla97C02G045540.1	-	Cla97C02G045540	Pyridoxal biosynthesis protein PDX1-like protein
Cla97Chr02	33544457	33546783	Cla97C02G045550.1	+	Cla97C02G045550	Peptidyl-prolyl cis-trans isomerase
Cla97Chr02	33550224	33557191	Cla97C02G045560.1	-	Cla97C02G045560	SMR domain-containing protein isoform X1
Cla97Chr02	33561178	33574959	Cla97C02G045570.1	-	Cla97C02G045570	ABC transporter G family member 31
Cla97Chr02	33581233	33586950	Cla97C02G045580.1	-	Cla97C02G045580	protein DAMAGED DNA-BINDING 2
Cla97Chr02	33595103	33597606	Cla97C02G045590.1	+	Cla97C02G045590	Alkyl transferase
Cla97Chr02	33598270	33602888	Cla97C02G045600.1	-	Cla97C02G045600	non-specific phospholipase C1
Cla97Chr02	33606780	33617496	Cla97C02G045610.1	-	Cla97C02G045610	villin-1
Cla97Chr02	33622230	33625160	Cla97C02G045620.1	+	Cla97C02G045620	zinc finger CCCH domain-containing protein 25
Cla97Chr02	33626293	33627273	Cla97C02G045630.1	-	Cla97C02G045630	Unknown protein
Cla97Chr02	33627358	33627804	Cla97C02G045640.1	-	Cla97C02G045640	pleckstrin homology domain-containing protein 1
Cla97Chr02	33627868	33632210	Cla97C02G045650.1	-	Cla97C02G045650	Quinone reductase family protein
Cla97Chr02	33636664	33640623	Cla97C02G045660.1	-	Cla97C02G045660	Cell division control protein
Cla97Chr02	33651135	33653460	Cla97C02G045670.1	+	Cla97C02G045670	Tetratricopeptide repeat (TPR)-like superfamily protein
Cla97Chr02	33660543	33661658	Cla97C02G045680.1	-	Cla97C02G045680	C2H2-like zinc finger protein
Cla97Chr02	33661695	33661892	Cla97C02G045690.1	-	Cla97C02G045690	Unknown protein
Cla97Chr02	33670034	33675950	Cla97C02G045700.1	-	Cla97C02G045700	Unknown protein
Cla97Chr02	33677769	33678098	Cla97C02G045710.1	-	Cla97C02G045710	JOSEPHIN-like protein, putative
Cla97Chr02	33679655	33680500	Cla97C02G045720.1	-	Cla97C02G045720	josephin-like protein
Cla97Chr02	33716055	33718685	Cla97C02G045730.1	+	Cla97C02G045730	protein NRT1/ PTR FAMILY 8.1-like
Cla97Chr02	33719011	33720735	Cla97C02G045740.1	-	Cla97C02G045740	UPF0503 protein At3g09070, chloroplastic
Cla97Chr02	33727929	33728715	Cla97C02G045750.1	+	Cla97C02G045750	acyl-coenzyme A thioesterase 13-like
Cla97Chr02	33735954	33739695	Cla97C02G045760.1	+	Cla97C02G045760	Receptor-like kinase
Cla97Chr02	33743240	33752462	Cla97C02G045770.1	+	Cla97C02G045770	Alpha-1,4 glucan phosphorylase
Cla97Chr02	33770965	33772456	Cla97C02G045780.1	+	Cla97C02G045780	IRK-interacting protein
Cla97Chr02	33773217	33776456	Cla97C02G045790.1	-	Cla97C02G045790	mitochondrial uncoupling protein 2
Cla97Chr02	33777913	33779402	Cla97C02G045800.1	+	Cla97C02G045800	Proliferating cell nuclear antigen
Cla97Chr02	33781379	33787220	Cla97C02G045810.1	-	Cla97C02G045810	neutral ceramidase-like
Cla97Chr02	33790440	33792434	Cla97C02G045820.1	+	Cla97C02G045820	28S ribosomal S34 protein
Cla97Chr02	33794904	33798719	Cla97C02G045830.1	-	Cla97C02G045830	Kinase family protein
Cla97Chr02	33805536	33808339	Cla97C02G045840.1	-	Cla97C02G045840	DUF3527 domain-containing protein
Cla97Chr02	33808385	33810724	Cla97C02G045850.1	-	Cla97C02G045850	Unknown protein
Cla97Chr02	33826440	33828217	Cla97C02G045860.1	+	Cla97C02G045860	Ras-related protein, expressed
Cla97Chr02	33831248	33834877	Cla97C02G045870.1	+	Cla97C02G045870	Myosin heavy chain-related family protein
Cla97Chr02	33837455	33840172	Cla97C02G045880.1	-	Cla97C02G045880	protein plastid transcriptionally active 16, chloroplastic
Cla97Chr02	33848495	33855159	Cla97C02G045890.1	+	Cla97C02G045890	transcription initiation factor IIA subunit 1
Cla97Chr02	33856849	33857271	Cla97C02G045900.1	-	Cla97C02G045900	Unknown protein
Cla97Chr02	33858200	33858550	Cla97C02G045910.1	+	Cla97C02G045910	Unknown protein
Cla97Chr02	33859610	33862854	Cla97C02G045920.1	+	Cla97C02G045920	Ribulose bisphosphate carboxylase/oxygenase activase 1
Cla97Chr02	33864013	33865872	Cla97C02G045930.1	-	Cla97C02G045930	Pentatricopeptide repeat-containing protein, putative
Cla97Chr02	33870961	33873963	Cla97C02G045940.1	-	Cla97C02G045940	Chaperone protein DNAj, putative
Cla97Chr02	33876298	33877185	Cla97C02G045950.1	-	Cla97C02G045950	Two-component response regulator
Cla97Chr02	33881487	33882063	Cla97C02G045960.1	+	Cla97C02G045960	Transmembrane protein
Cla97Chr02	33883536	33888569	Cla97C02G045970.1	-	Cla97C02G045970	pumilio homolog 1-like
Cla97Chr02	33904283	33904510	Cla97C02G045980.1	+	Cla97C02G045980	F22G5.13
Cla97Chr02	33916276	33917412	Cla97C02G045990.1	+	Cla97C02G045990	E3 ubiquitin-protein ligase RING1
Cla97Chr02	33934047	33939733	Cla97C02G046000.1	+	Cla97C02G046000	ATP-dependent zinc metalloprotease FTSH 10
Cla97Chr02	33942697	33944600	Cla97C02G046010.1	+	Cla97C02G046010	M-phase phosphoprotein 6
Cla97Chr02	33947072	33949387	Cla97C02G046020.1	-	Cla97C02G046020	scarecrow-like protein 34
Cla97Chr02	33956050	33960543	Cla97C02G046030.1	-	Cla97C02G046030	telomere repeat-binding protein 5-like
Cla97Chr02	33963762	33965377	Cla97C02G046040.1	+	Cla97C02G046040	Rab5-interacting
Cla97Chr02	33971669	33972291	Cla97C02G046050.1	+	Cla97C02G046050	Unknown protein
Cla97Chr02	33977623	33979346	Cla97C02G046060.1	+	Cla97C02G046060	expansin-A4
Cla97Chr02	33999985	34002398	Cla97C02G046070.1	+	Cla97C02G046070	Protein kinase
Cla97Chr02	34006143	34008304	Cla97C02G046080.1	-	Cla97C02G046080	Kinase 1B
Cla97Chr02	34008481	34012542	Cla97C02G046090.1	-	Cla97C02G046090	Unknown protein
Cla97Chr02	34012877	34015030	Cla97C02G046100.1	-	Cla97C02G046100	Pentatricopeptide repeat-containing protein, putative
Cla97Chr02	34015033	34015215	Cla97C02G046110.1	-	Cla97C02G046110	Unknown protein
Cla97Chr02	34017683	34021745	Cla97C02G046120.1	-	Cla97C02G046120	Kinase 1B
Cla97Chr02	34025145	34027497	Cla97C02G046130.1	-	Cla97C02G046130	Triosephosphate isomerase
Cla97Chr02	34033308	34036912	Cla97C02G046140.1	-	Cla97C02G046140	protein TRM32
Cla97Chr02	34037294	34039091	Cla97C02G046150.1	-	Cla97C02G046150	Unknown protein
Cla97Chr02	34055821	34061453	Cla97C02G046160.1	-	Cla97C02G046160	Receptor protein kinase, putative
Cla97Chr02	34061684	34061923	Cla97C02G046170.1	-	Cla97C02G046170	Unknown protein
Cla97Chr02	34064670	34066519	Cla97C02G046180.1	-	Cla97C02G046180	Actin-related protein
Cla97Chr02	34085913	34087766	Cla97C02G046190.1	+	Cla97C02G046190	60S ribosomal protein L36
Cla97Chr02	34092173	34094575	Cla97C02G046200.1	-	Cla97C02G046200	Ankyrin repeat family protein
Cla97Chr02	34098820	34103030	Cla97C02G046210.1	-	Cla97C02G046210	S-acyltransferase
Cla97Chr02	34111351	34114974	Cla97C02G046220.1	+	Cla97C02G046220	RING-type E3 ubiquitin transferase
Cla97Chr02	34115155	34115549	Cla97C02G046230.1	-	Cla97C02G046230	Unknown protein
Cla97Chr02	34121449	34123197	Cla97C02G046240.1	-	Cla97C02G046240	Dof zinc finger protein
Cla97Chr02	34133595	34134500	Cla97C02G046250.1	-	Cla97C02G046250	Transmembrane protein, putative
Cla97Chr02	34140219	34141727	Cla97C02G046260.1	+	Cla97C02G046260	HSP20-like chaperones superfamily protein
Cla97Chr02	34143529	34144131	Cla97C02G046270.1	-	Cla97C02G046270	Dessication-induced 1VOC superfamily protein
Cla97Chr02	34147212	34147905	Cla97C02G046280.1	+	Cla97C02G046280	Unknown protein
Cla97Chr02	34148087	34153267	Cla97C02G046290.1	+	Cla97C02G046290	SEC14 cytosolic factor family protein / phosphoglyceride transfer family protein
Cla97Chr02	34157282	34157593	Cla97C02G046300.1	+	Cla97C02G046300	Histone H4
Cla97Chr02	34162224	34173439	Cla97C02G046310.1	+	Cla97C02G046310	Histone H4
List of Predicted Genes (n=16) in QTL Region of FRS-4.1 positioned on Chr-04
Chromosome	Genetic Position/Intervals		Predicted Genes	Directions	Genes ID	Genes Description
Cla97Chr04	2033103	2038030	Cla97C04G068860.1	-	Cla97C04G068860	Protein cornichon like 1
Cla97Chr04	2058758	2062545	Cla97C04G068870.1	+	Cla97C04G068870	Nucleolar gar2-like protein
Cla97Chr04	2062734	2064046	Cla97C04G068880.1	-	Cla97C04G068880	Unknown protein
Cla97Chr04	2124414	2125463	Cla97C04G068890.1	+	Cla97C04G068890	Leucine-rich repeat receptor-like protein kinase family protein
Cla97Chr04	2125555	2128679	Cla97C04G068900.1	+	Cla97C04G068900	TNF receptor-associated factor 5
Cla97Chr04	2132049	2135546	Cla97C04G068910.1	+	Cla97C04G068910	Receptor-like protein kinase 3
Cla97Chr04	2181526	2182383	Cla97C04G068920.1	-	Cla97C04G068920	Unknown protein
Cla97Chr04	2182425	2217059	Cla97C04G068930.1	+	Cla97C04G068930	SH3 domain protein
Cla97Chr04	2308749	2318337	Cla97C04G068940.1	-	Cla97C04G068940	Kinase family protein
Cla97Chr04	2324403	2327549	Cla97C04G068950.1	-	Cla97C04G068950	Fructokinase 5
Cla97Chr04	2360706	2363420	Cla97C04G068960.1	-	Cla97C04G068960	DNA-dependent metalloprotease WSS1-like
Cla97Chr04	2366032	2366315	Cla97C04G068970.1	-	Cla97C04G068970	Unknown protein
Cla97Chr04	2406670	2409194	Cla97C04G068980.1	-	Cla97C04G068980	40S ribosomal protein S25-2
Cla97Chr04	2440058	2454114	Cla97C04G068990.1	-	Cla97C04G068990	carboxyl-terminal-processing peptidase 3, chloroplastic-like
Cla97Chr04	2476605	2481239	Cla97C04G069000.1	-	Cla97C04G069000	Kinase family protein
Cla97Chr04	2675024	2678009	Cla97C04G069010.1	-	Cla97C04G069010	Zinc finger family protein
List of Predicted Genes (n=18) in QTL Region of FRT-4.1 positioned on Chr-04
Chromosome	Genetic Position/Intervals		Predicted Genes	Directions	Genes ID	Genes Description
Cla97Chr04	10860744	10875541	Cla97C04G070280.1	-	Cla97C04G070280	Methionine-tRNA ligase, putative
Cla97Chr04	10903128	10916300	Cla97C04G070290.1	-	Cla97C04G070290	Biotin carboxylase
Cla97Chr04	10957754	10977282	Cla97C04G070300.1	+	Cla97C04G070300	target of Myb protein 1-like
Cla97Chr04	11009984	11019058	Cla97C04G070310.1	+	Cla97C04G070310	Transmembrane protein, putative
Cla97Chr04	11075035	11089225	Cla97C04G070320.1	-	Cla97C04G070320	BSD transcription factor
Cla97Chr04	11248340	11261439	Cla97C04G070330.1	-	Cla97C04G070330	alcohol dehydrogenase
Cla97Chr04	11328483	11330608	Cla97C04G070340.1	-	Cla97C04G070340	alcohol dehydrogenase
Cla97Chr04	11341168	11341512	Cla97C04G070350.1	-	Cla97C04G070350	50S ribosomal protein L18
Cla97Chr04	11349872	11422663	Cla97C04G070360.1	+	Cla97C04G070360	Translation factor GUF1 homolog, mitochondrial
Cla97Chr04	11545680	11562246	Cla97C04G070370.1	-	Cla97C04G070370	Unknown protein
Cla97Chr04	11599174	11604680	Cla97C04G070380.1	+	Cla97C04G070380	Golgi SNAP receptor complex member 1
Cla97Chr04	11668793	11673503	Cla97C04G070390.1	+	Cla97C04G070390	RNA exonuclease 4-like
Cla97Chr04	11815189	11817188	Cla97C04G070400.1	+	Cla97C04G070400	zinc finger AN1 and C2H2 domain-containing stress-associated protein 11-like
Cla97Chr04	11890079	11891576	Cla97C04G070410.1	+	Cla97C04G070410	40S ribosomal protein S2-4-like
Cla97Chr04	11905972	11906412	Cla97C04G070420.1	+	Cla97C04G070420	Kinase family protein
Cla97Chr04	11962140	11962391	Cla97C04G070430.1	+	Cla97C04G070430	Transmembrane protein, putative
Cla97Chr04	11971497	11976887	Cla97C04G070440.1	-	Cla97C04G070440	Cellulose synthase
Cla97Chr04	12021568	12034186	Cla97C04G070450.1	-	Cla97C04G070450	serine carboxypeptidase-like 7
List of Predicted Genes (n=73) in QTL Region of FSI-2.1 positioned on Chr-02
Chromosome	Genetic Position/Intervals		Predicted Genes	Directions	Genes ID	Genes Description
Cla97Chr02	4734783	4737578	Cla97C02G031850.1	-	Cla97C02G031850	Transcription factor
Cla97Chr02	4820664	4822479	Cla97C02G031860.1	+	Cla97C02G031860	protein RADIALIS-like 3
Cla97Chr02	4829453	4831119	Cla97C02G031870.1	-	Cla97C02G031870	3-ketoacyl-CoA synthase
Cla97Chr02	4837265	4837525	Cla97C02G031880.1	-	Cla97C02G031880	protein RADIALIS-like 1
Cla97Chr02	4867330	4867569	Cla97C02G031890.1	-	Cla97C02G031890	protein RADIALIS-like 1
Cla97Chr02	4877168	4877410	Cla97C02G031900.1	-	Cla97C02G031900	protein RADIALIS-like 1
Cla97Chr02	4890521	4890766	Cla97C02G031910.1	-	Cla97C02G031910	protein RADIALIS-like 1
Cla97Chr02	4947527	4951698	Cla97C02G031920.1	+	Cla97C02G031920	Receptor protein kinase-like protein
Cla97Chr02	4972981	4973307	Cla97C02G031930.1	+	Cla97C02G031930	Unknown protein
Cla97Chr02	4977058	4977384	Cla97C02G031940.1	+	Cla97C02G031940	Unknown protein
Cla97Chr02	4979767	4984357	Cla97C02G031950.1	+	Cla97C02G031950	Transcription termination factor 2, mitochondrial
Cla97Chr02	4984362	4985074	Cla97C02G031960.1	+	Cla97C02G031960	Unknown protein
Cla97Chr02	4985381	4985650	Cla97C02G031970.1	+	Cla97C02G031970	Unknown protein
Cla97Chr02	4986132	4989444	Cla97C02G031980.1	-	Cla97C02G031980	NAD(P)H-quinone oxidoreductase subunit I, chloroplastic
Cla97Chr02	4991032	4992136	Cla97C02G031990.1	+	Cla97C02G031990	protein NUCLEAR FUSION DEFECTIVE 6, chloroplastic/mitochondrial-like
Cla97Chr02	5016448	5020084	Cla97C02G032000.1	+	Cla97C02G032000	Receptor-like kinase
Cla97Chr02	5026890	5030461	Cla97C02G032010.1	+	Cla97C02G032010	Adenylyl cyclase-associated protein
Cla97Chr02	5041503	5045454	Cla97C02G032020.1	+	Cla97C02G032020	guanine nucleotide-binding protein subunit beta-2
Cla97Chr02	5050962	5056954	Cla97C02G032030.1	-	Cla97C02G032030	Coatomer subunit gamma
Cla97Chr02	5062077	5064742	Cla97C02G032040.1	+	Cla97C02G032040	Ras-like protein
Cla97Chr02	5065887	5075435	Cla97C02G032050.1	-	Cla97C02G032050	SWI/SNF complex subunit SWI3D
Cla97Chr02	5096829	5097986	Cla97C02G032060.1	-	Cla97C02G032060	Organ specific protein
Cla97Chr02	5115944	5116894	Cla97C02G032070.1	-	Cla97C02G032070	Organ specific protein
Cla97Chr02	5131165	5133091	Cla97C02G032080.1	-	Cla97C02G032080	Organ specific protein
Cla97Chr02	5151239	5152946	Cla97C02G032090.1	+	Cla97C02G032090	BURP domain-containing protein 17
Cla97Chr02	5163807	5164685	Cla97C02G032100.1	+	Cla97C02G032100	Hydroxyproline-rich glycoprotein family protein
Cla97Chr02	5173940	5174671	Cla97C02G032110.1	+	Cla97C02G032110	Hydroxyproline-rich glycoprotein family protein
Cla97Chr02	5186413	5186760	Cla97C02G032120.1	+	Cla97C02G032120	Unknown protein
Cla97Chr02	5186766	5207107	Cla97C02G032130.1	+	Cla97C02G032130	phosphatidylinositol 4-kinase alpha 1-like
Cla97Chr02	5210860	5212916	Cla97C02G032140.1	-	Cla97C02G032140	polyol transporter 5
Cla97Chr02	5220062	5220925	Cla97C02G032150.1	+	Cla97C02G032150	GTPase-activating protein pac-1
Cla97Chr02	5221324	5223100	Cla97C02G032160.1	-	Cla97C02G032160	polyol transporter 5-like
Cla97Chr02	5230648	5232752	Cla97C02G032170.1	-	Cla97C02G032170	polyol transporter 5-like
Cla97Chr02	5245036	5246754	Cla97C02G032180.1	-	Cla97C02G032180	polyol transporter 5-like
Cla97Chr02	5252576	5255369	Cla97C02G032190.1	-	Cla97C02G032190	polyol transporter 5-like
Cla97Chr02	5265090	5267647	Cla97C02G032200.1	-	Cla97C02G032200	polyol transporter 5-like
Cla97Chr02	5274994	5275545	Cla97C02G032210.1	-	Cla97C02G032210	Sugar transporter
Cla97Chr02	5282284	5284346	Cla97C02G032220.1	-	Cla97C02G032220	polyol transporter 5
Cla97Chr02	5289023	5291399	Cla97C02G032230.1	-	Cla97C02G032230	polyol transporter 5
Cla97Chr02	5303186	5307337	Cla97C02G032240.1	+	Cla97C02G032240	PfkB family carbohydrate kinase
Cla97Chr02	5309718	5311739	Cla97C02G032250.1	+	Cla97C02G032250	Pentatricopeptide repeat-containing protein, putative
Cla97Chr02	5311773	5316438	Cla97C02G032260.1	+	Cla97C02G032260	Glycosyltransferase
Cla97Chr02	5320682	5322154	Cla97C02G032270.1	+	Cla97C02G032270	deSI-like protein At4g17486
Cla97Chr02	5323465	5325282	Cla97C02G032280.1	-	Cla97C02G032280	Ubiquitin-conjugating enzyme, E2
Cla97Chr02	5347836	5348840	Cla97C02G032290.1	+	Cla97C02G032290	Adenylate isopentenyltransferase
Cla97Chr02	5359297	5360415	Cla97C02G032300.1	+	Cla97C02G032300	UPF0496 protein
Cla97Chr02	5364825	5366613	Cla97C02G032310.1	-	Cla97C02G032310	sn-glycerol-3-phosphate acyltransferase
Cla97Chr02	5378811	5379638	Cla97C02G032320.1	+	Cla97C02G032320	Transcription termination factor family protein
Cla97Chr02	5380431	5395327	Cla97C02G032330.1	-	Cla97C02G032330	phospholipase A-2-activating protein
Cla97Chr02	5401360	5404936	Cla97C02G032340.1	+	Cla97C02G032340	Cytochrome C biogenesis protein Ccs1
Cla97Chr02	5406854	5410402	Cla97C02G032350.1	-	Cla97C02G032350	4-hydroxy-3-methylbut-2-enyl diphosphate reductase
Cla97Chr02	5419186	5422560	Cla97C02G032360.1	-	Cla97C02G032360	DA1, putative
Cla97Chr02	5431089	5433935	Cla97C02G032370.1	-	Cla97C02G032370	methyltransferase-like protein 13
Cla97Chr02	5434691	5441736	Cla97C02G032380.1	-	Cla97C02G032380	protein TIC 62, chloroplastic
Cla97Chr02	5446163	5448932	Cla97C02G032390.1	-	Cla97C02G032390	plastid division protein PDV2
Cla97Chr02	5450597	5453678	Cla97C02G032400.1	-	Cla97C02G032400	Electron transporter, putative
Cla97Chr02	5481396	5482634	Cla97C02G032410.1	+	Cla97C02G032410	Malate dehydrogenase
Cla97Chr02	5495430	5496970	Cla97C02G032420.1	-	Cla97C02G032420	allene oxide synthase 3-like
Cla97Chr02	5504082	5507585	Cla97C02G032430.1	-	Cla97C02G032430	allene oxide synthase 3-like
Cla97Chr02	5529950	5535433	Cla97C02G032440.1	-	Cla97C02G032440	proteasome assembly chaperone 2
Cla97Chr02	5572320	5573744	Cla97C02G032450.1	+	Cla97C02G032450	myosin heavy chain kinase C
Cla97Chr02	5573787	5576607	Cla97C02G032460.1	+	Cla97C02G032460	Unknown protein
Cla97Chr02	5578398	5578634	Cla97C02G032470.1	-	Cla97C02G032470	Unknown protein
Cla97Chr02	5586977	5587312	Cla97C02G032480.1	-	Cla97C02G032480	Cysteine proteinase inhibitor
Cla97Chr02	5602271	5602603	Cla97C02G032490.1	+	Cla97C02G032490	Cysteine proteinase inhibitor
Cla97Chr02	5615722	5615979	Cla97C02G032500.1	+	Cla97C02G032500	diphthamide biosynthesis protein 3-like
Cla97Chr02	5619934	5621859	Cla97C02G032510.1	+	Cla97C02G032510	Pentatricopeptide repeat-containing protein, putative
Cla97Chr02	5624277	5625113	Cla97C02G032520.1	+	Cla97C02G032520	Transmembrane protein 45B
Cla97Chr02	5633024	5633401	Cla97C02G032530.1	-	Cla97C02G032530	Cytochrome b6-f complex subunit 7
Cla97Chr02	5644492	5654947	Cla97C02G032540.1	-	Cla97C02G032540	Phox-associated domain;Phox-like;Sorting nexin, C-terminal
Cla97Chr02	5663276	5668290	Cla97C02G032550.1	+	Cla97C02G032550	BAT2 domain-containing protein 1
Cla97Chr02	5670815	5673006	Cla97C02G032560.1	+	Cla97C02G032560	2-oxoglutarate (2OG) and Fe(II)-dependent oxygenase superfamily protein
Cla97Chr02	5682237	5685092	Cla97C02G032570.1	+	Cla97C02G032570	salicylic acid-binding protein 2-like
List of Predicted Genes (n=21) in QTL Region of FSI-7.1 positioned on Chr-07
Chromosome	Genetic Position/Intervals		Predicted Genes	Directions	Genes ID	Genes Description
Cla97Chr07	16917040	16918233	Cla97Chr0716918233	+	Cla97C07G134720	Zinc finger protein, putative
Cla97Chr07	16957901	16969150	Cla97Chr0716969150	-	Cla97C07G134730	Alpha-1,4 glucan phosphorylase
Cla97Chr07	17257120	17262726	Cla97Chr0717262726	+	Cla97C07G134740	Mitochondrial processing peptidase
Cla97Chr07	17270990	17273303	Cla97Chr0717273303	+	Cla97C07G134750	Biotin carboxyl carrier protein of acetyl-CoA carboxylase
Cla97Chr07	17274580	17306663	Cla97Chr0717306663	-	Cla97C07G134760	Sister chromatid cohesion protein
Cla97Chr07	17537601	17538479	Cla97Chr0717538479	+	Cla97C07G134770	Expansin
Cla97Chr07	17651779	17652528	Cla97Chr0717652528	-	Cla97C07G134780	F-box protein
Cla97Chr07	17732207	17732536	Cla97Chr0717732536	+	Cla97C07G134790	transcription factor UPBEAT1
Cla97Chr07	17915436	17924381	Cla97Chr0717924381	+	Cla97C07G134800	Alpha-amylase, putative
Cla97Chr07	17968798	17972066	Cla97Chr0717972066	+	Cla97C07G134810	cation/H(+) antiporter 18-like
Cla97Chr07	18397594	18402188	Cla97Chr0718402188	+	Cla97C07G134820	cation/H(+) antiporter 18-like
Cla97Chr07	18408805	18409176	Cla97Chr0718409176	+	Cla97C07G134830	Unknown protein
Cla97Chr07	18410325	18411637	Cla97Chr0718411637	-	Cla97C07G134840	Unknown protein
Cla97Chr07	18411826	18412710	Cla97Chr0718412710	-	Cla97C07G134850	Ribulose bisphosphate carboxylase large chain
Cla97Chr07	18414963	18415373	Cla97Chr0718415373	+	Cla97C07G134860	ATP synthase epsilon chain, chloroplastic
Cla97Chr07	18467424	18470390	Cla97Chr0718470390	+	Cla97C07G134870	cation/H(+) antiporter 18-like
Cla97Chr07	18596502	18599276	Cla97Chr0718599276	+	Cla97C07G134880	Cation/H(+) antiporter 18
Cla97Chr07	18899726	18900298	Cla97Chr0718900298	+	Cla97C07G134890	Dirigent protein
Cla97Chr07	19016564	19017142	Cla97Chr0719017142	+	Cla97C07G134900	Dirigent protein
Cla97Chr07	19027497	19060065	Cla97Chr0719060065	-	Cla97C07G134910	Protein translocase subunit SecA
Cla97Chr07	19114080	19114637	Cla97Chr0719114637	+	Cla97C07G134920	Dirigent protein
List of Predicted Genes (n=35) in QTL Region of FSI-7.2 positioned on Chr-07
Chromosome	Genetic Position/Intervals		Predicted Genes	Directions	Genes ID	Genes Description
Cla97Chr07	20838921	20841401	Cla97C07G135430.1	+	Cla97C07G135430	B-box zinc finger protein 18-like
Cla97Chr07	20906919	20913203	Cla97C07G135440.1	+	Cla97C07G135440	Serine carboxypeptidase S28 family protein
Cla97Chr07	20917910	20920563	Cla97C07G135450.1	-	Cla97C07G135450	protein CHAPERONE-LIKE PROTEIN OF POR1, chloroplastic
Cla97Chr07	20923260	20959052	Cla97C07G135460.1	-	Cla97C07G135460	pyridine nucleotide-disulfide oxidoreductase domain-containing protein 2-like
Cla97Chr07	21007556	21012810	Cla97C07G135470.1	+	Cla97C07G135470	Glucose-6-phosphate 1-epimerase
Cla97Chr07	21021185	21024135	Cla97C07G135480.1	+	Cla97C07G135480	Alpha/beta hydrolase superfamily
Cla97Chr07	21048114	21055792	Cla97C07G135490.1	+	Cla97C07G135490	Sodium-dependent phosphate transporter 1
Cla97Chr07	21056630	21057745	Cla97C07G135500.1	-	Cla97C07G135500	GDP-mannose 4,6 dehydratase 1
Cla97Chr07	21063919	21065916	Cla97C07G135510.1	-	Cla97C07G135510	Peptidyl-prolyl cis-trans isomerase
Cla97Chr07	21108478	21110444	Cla97C07G135520.1	+	Cla97C07G135520	Regulator of chromosome condensation, RCC1
Cla97Chr07	21110917	21113147	Cla97C07G135530.1	-	Cla97C07G135530	Laccase
Cla97Chr07	21120077	21122860	Cla97C07G135540.1	-	Cla97C07G135540	small nuclear ribonucleoprotein Sm D2-like
Cla97Chr07	21181088	21184500	Cla97C07G135550.1	-	Cla97C07G135550	RING-type E3 ubiquitin transferase
Cla97Chr07	21212223	21213136	Cla97C07G135560.1	+	Cla97C07G135560	late embryogenesis abundant protein D-29-like
Cla97Chr07	21214787	21217055	Cla97C07G135570.1	-	Cla97C07G135570	zinc-finger homeodomain protein 6-like
Cla97Chr07	21223152	21223790	Cla97C07G135580.1	+	Cla97C07G135580	Transposon Ty3-G Gag-Pol polyprotein
Cla97Chr07	21233543	21236620	Cla97C07G135590.1	-	Cla97C07G135590	Alpha/beta-Hydrolases superfamily protein
Cla97Chr07	21262175	21263702	Cla97C07G135600.1	-	Cla97C07G135600	GATA transcription factor 18-like
Cla97Chr07	21293336	21296585	Cla97C07G135610.1	-	Cla97C07G135610	Maf-like protein
Cla97Chr07	21299951	21302186	Cla97C07G135620.1	-	Cla97C07G135620	Polyamine-modulated factor 1-binding protein
Cla97Chr07	21343555	21347309	Cla97C07G135630.1	+	Cla97C07G135630	gamma carbonic anhydrase 1, mitochondrial
Cla97Chr07	21356400	21356627	Cla97C07G135640.1	+	Cla97C07G135640	gamma carbonic anhydrase 1, mitochondrial
Cla97Chr07	21374511	21376629	Cla97C07G135650.1	+	Cla97C07G135650	Carboxyl methyltransferase
Cla97Chr07	21397193	21397927	Cla97C07G135660.1	-	Cla97C07G135660	Transmembrane protein, putative
Cla97Chr07	21410779	21412419	Cla97C07G135670.1	-	Cla97C07G135670	Pentatricopeptide repeat
Cla97Chr07	21429110	21432854	Cla97C07G135680.1	-	Cla97C07G135680	GTP-binding protein era, putative
Cla97Chr07	21461487	21464481	Cla97C07G135690.1	+	Cla97C07G135690	Aaa-atpase
Cla97Chr07	21487662	21489198	Cla97C07G135700.1	+	Cla97C07G135700	Mitogen-activated protein kinase
Cla97Chr07	21516969	21517424	Cla97C07G135710.1	+	Cla97C07G135710	bZIP transcription factor 53
Cla97Chr07	21522083	21531415	Cla97C07G135720.1	-	Cla97C07G135720	Unknown protein
Cla97Chr07	21537205	21537412	Cla97C07G135730.1	-	Cla97C07G135730	30S ribosomal protein S11, chloroplastic
Cla97Chr07	21537855	21538172	Cla97C07G135740.1	+	Cla97C07G135740	Dehydrin
Cla97Chr07	21540677	21541876	Cla97C07G135750.1	+	Cla97C07G135750	Dehydrin
Cla97Chr07	21556831	21558989	Cla97C07G135760.1	-	Cla97C07G135760	Unknown protein
Cla97Chr07	21559206	21561158	Cla97C07G135770.1	-	Cla97C07G135770	Pentatricopeptide repeat-containing protein
List of Predicted Genes (n=7) in QTL Region of FW-7.1 positioned on Chr-07
Chromosome	Genetic Position/Intervals		Predicted Genes	Directions	Genes ID	Genes Description
Cla97Chr07	13654433	13680820	Cla97C07G134600.1	-	Cla97C07G134600	Protein kinase
Cla97Chr07	13724200	13725168	Cla97C07G134610.1	+	Cla97C07G134610	Unknown protein
Cla97Chr07	13725252	13730149	Cla97C07G134620.1	+	Cla97C07G134620	Receptor-kinase, putative
Cla97Chr07	13822535	13870928	Cla97C07G134630.1	+	Cla97C07G134630	Cyclopropane-fatty-acyl-phospholipid synthase family protein
Cla97Chr07	14118663	14119214	Cla97C07G134640.1	+	Cla97C07G134640	MLP-like protein 328
Cla97Chr07	14196315	14210927	Cla97C07G134650.1	+	Cla97C07G134650	Unknown protein
Cla97Chr07	14325301	14334644	Cla97C07G134660.1	+	Cla97C07G134660	Drug/metabolite transporter
List of Predicted Genes (n=35) in QTL Region of FW-7.2 positioned on Chr-07
Chromosome	Genetic Position/Intervals		Predicted Genes	Directions	Genes ID	Genes Description
Cla97Chr07	20838921	20841401	Cla97C07G135430.1	+	Cla97C07G135430	B-box zinc finger protein 18-like
Cla97Chr07	20906919	20913203	Cla97C07G135440.1	+	Cla97C07G135440	Serine carboxypeptidase S28 family protein
Cla97Chr07	20917910	20920563	Cla97C07G135450.1	-	Cla97C07G135450	protein CHAPERONE-LIKE PROTEIN OF POR1, chloroplastic
Cla97Chr07	20923260	20959052	Cla97C07G135460.1	-	Cla97C07G135460	pyridine nucleotide-disulfide oxidoreductase domain-containing protein 2-like
Cla97Chr07	21007556	21012810	Cla97C07G135470.1	+	Cla97C07G135470	Glucose-6-phosphate 1-epimerase
Cla97Chr07	21021185	21024135	Cla97C07G135480.1	+	Cla97C07G135480	Alpha/beta hydrolase superfamily
Cla97Chr07	21048114	21055792	Cla97C07G135490.1	+	Cla97C07G135490	Sodium-dependent phosphate transporter 1
Cla97Chr07	21056630	21057745	Cla97C07G135500.1	-	Cla97C07G135500	GDP-mannose 4,6 dehydratase 1
Cla97Chr07	21063919	21065916	Cla97C07G135510.1	-	Cla97C07G135510	Peptidyl-prolyl cis-trans isomerase
Cla97Chr07	21108478	21110444	Cla97C07G135520.1	+	Cla97C07G135520	Regulator of chromosome condensation, RCC1
Cla97Chr07	21110917	21113147	Cla97C07G135530.1	-	Cla97C07G135530	Laccase
Cla97Chr07	21120077	21122860	Cla97C07G135540.1	-	Cla97C07G135540	small nuclear ribonucleoprotein Sm D2-like
Cla97Chr07	21181088	21184500	Cla97C07G135550.1	-	Cla97C07G135550	RING-type E3 ubiquitin transferase
Cla97Chr07	21212223	21213136	Cla97C07G135560.1	+	Cla97C07G135560	late embryogenesis abundant protein D-29-like
Cla97Chr07	21214787	21217055	Cla97C07G135570.1	-	Cla97C07G135570	zinc-finger homeodomain protein 6-like
Cla97Chr07	21223152	21223790	Cla97C07G135580.1	+	Cla97C07G135580	Transposon Ty3-G Gag-Pol polyprotein
Cla97Chr07	21233543	21236620	Cla97C07G135590.1	-	Cla97C07G135590	Alpha/beta-Hydrolases superfamily protein
Cla97Chr07	21262175	21263702	Cla97C07G135600.1	-	Cla97C07G135600	GATA transcription factor 18-like
Cla97Chr07	21293336	21296585	Cla97C07G135610.1	-	Cla97C07G135610	Maf-like protein
Cla97Chr07	21299951	21302186	Cla97C07G135620.1	-	Cla97C07G135620	Polyamine-modulated factor 1-binding protein
Cla97Chr07	21343555	21347309	Cla97C07G135630.1	+	Cla97C07G135630	gamma carbonic anhydrase 1, mitochondrial
Cla97Chr07	21356400	21356627	Cla97C07G135640.1	+	Cla97C07G135640	gamma carbonic anhydrase 1, mitochondrial
Cla97Chr07	21374511	21376629	Cla97C07G135650.1	+	Cla97C07G135650	Carboxyl methyltransferase
Cla97Chr07	21397193	21397927	Cla97C07G135660.1	-	Cla97C07G135660	Transmembrane protein, putative
Cla97Chr07	21410779	21412419	Cla97C07G135670.1	-	Cla97C07G135670	Pentatricopeptide repeat
Cla97Chr07	21429110	21432854	Cla97C07G135680.1	-	Cla97C07G135680	GTP-binding protein era, putative
Cla97Chr07	21461487	21464481	Cla97C07G135690.1	+	Cla97C07G135690	Aaa-atpase
Cla97Chr07	21487662	21489198	Cla97C07G135700.1	+	Cla97C07G135700	Mitogen-activated protein kinase
Cla97Chr07	21516969	21517424	Cla97C07G135710.1	+	Cla97C07G135710	bZIP transcription factor 53
Cla97Chr07	21522083	21531415	Cla97C07G135720.1	-	Cla97C07G135720	Unknown protein
Cla97Chr07	21537205	21537412	Cla97C07G135730.1	-	Cla97C07G135730	30S ribosomal protein S11, chloroplastic
Cla97Chr07	21537855	21538172	Cla97C07G135740.1	+	Cla97C07G135740	Dehydrin
Cla97Chr07	21540677	21541876	Cla97C07G135750.1	+	Cla97C07G135750	Dehydrin
Cla97Chr07	21556831	21558989	Cla97C07G135760.1	-	Cla97C07G135760	Unknown protein
Cla97Chr07	21559206	21561158	Cla97C07G135770.1	-	Cla97C07G135770	Pentatricopeptide repeat-containing protein
List of Predicted Genes (n=88) in QTL Region of FW-11.1 positioned on Chr-11
Chromosome	Genetic Position/Intervals		Predicted Genes	Directions	Genes ID	Genes Description
Cla97Chr11	4632016	4633954	Cla97C11G211230.1	-	Cla97C11G211230	organ-specific protein P4-like
Cla97Chr11	4648669	4651553	Cla97C11G211240.1	+	Cla97C11G211240	Unknown protein
Cla97Chr11	4652572	4653744	Cla97C11G211250.1	+	Cla97C11G211250	BURP domain-containing protein
Cla97Chr11	4663138	4664010	Cla97C11G211260.1	+	Cla97C11G211260	BURP domain-containing protein
Cla97Chr11	4667913	4671727	Cla97C11G211270.1	-	Cla97C11G211270	ATP-dependent Clp protease proteolytic subunit
Cla97Chr11	4677108	4677548	Cla97C11G211280.1	+	Cla97C11G211280	mediator of RNA polymerase II transcription subunit 32
Cla97Chr11	4683742	4703087	Cla97C11G211290.1	+	Cla97C11G211290	phosphatidylinositol 4-kinase alpha 1
Cla97Chr11	4711651	4713313	Cla97C11G211300.1	-	Cla97C11G211300	Polyol transporter 5
Cla97Chr11	4745903	4747021	Cla97C11G211310.1	-	Cla97C11G211310	11S globulin seed storage protein 2
Cla97Chr11	4764782	4768737	Cla97C11G211320.1	+	Cla97C11G211320	Protein ENHANCED DISEASE RESISTANCE 2-like
Cla97Chr11	4768898	4769167	Cla97C11G211330.1	+	Cla97C11G211330	Unknown protein
Cla97Chr11	4772241	4775851	Cla97C11G211340.1	-	Cla97C11G211340	Kinase family protein
Cla97Chr11	4780996	4785557	Cla97C11G211350.1	-	Cla97C11G211350	WRKY transcription factor, putative
Cla97Chr11	4797731	4808192	Cla97C11G211360.1	-	Cla97C11G211360	Domain of unknown function (DUF3598)
Cla97Chr11	4809970	4812442	Cla97C11G211370.1	-	Cla97C11G211370	Chorismate mutase
Cla97Chr11	4816666	4817641	Cla97C11G211380.1	+	Cla97C11G211380	UPF0301 protein
Cla97Chr11	4819126	4823532	Cla97C11G211390.1	-	Cla97C11G211390	cyclic nucleotide-gated ion channel 2
Cla97Chr11	4837243	4839352	Cla97C11G211400.1	+	Cla97C11G211400	Lysine--trna ligase
Cla97Chr11	4843532	4846036	Cla97C11G211410.1	+	Cla97C11G211410	Plant calmodulin-binding-like protein
Cla97Chr11	4847927	4849922	Cla97C11G211420.1	-	Cla97C11G211420	Membrane-anchored ubiquitin-fold protein
Cla97Chr11	4850011	4850700	Cla97C11G211430.1	-	Cla97C11G211430	Unknown protein
Cla97Chr11	4853337	4859703	Cla97C11G211440.1	-	Cla97C11G211440	Hexosyltransferase
Cla97Chr11	4859939	4860148	Cla97C11G211450.1	+	Cla97C11G211450	Unknown protein
Cla97Chr11	4862997	4864472	Cla97C11G211460.1	-	Cla97C11G211460	BAG family molecular chaperone regulator 7
Cla97Chr11	4869320	4871594	Cla97C11G211470.1	+	Cla97C11G211470	protein TPX2
Cla97Chr11	4873443	4874590	Cla97C11G211480.1	-	Cla97C11G211480	40S ribosomal protein S19-3
Cla97Chr11	4882277	4882574	Cla97C11G211490.1	-	Cla97C11G211490	Unknown protein
Cla97Chr11	4887327	4889107	Cla97C11G211500.1	-	Cla97C11G211500	UDP-glycosyltransferase
Cla97Chr11	4891532	4893182	Cla97C11G211510.1	-	Cla97C11G211510	UDP-glycosyltransferase
Cla97Chr11	4895869	4897227	Cla97C11G211520.1	+	Cla97C11G211520	UDP-glycosyltransferase
Cla97Chr11	4898852	4899967	Cla97C11G211530.1	-	Cla97C11G211530	F-box protein
Cla97Chr11	4904618	4905133	Cla97C11G211540.1	-	Cla97C11G211540	Unknown protein
Cla97Chr11	4906082	4912121	Cla97C11G211550.1	-	Cla97C11G211550	Heat shock protein DDB_G0288861, putative isoform 3
Cla97Chr11	4925565	4926617	Cla97C11G211560.1	+	Cla97C11G211560	chromodomain-helicase-DNA-binding protein 7-like
Cla97Chr11	4927564	4928976	Cla97C11G211570.1	-	Cla97C11G211570	HXXXD-type acyl-transferase family protein, putative
Cla97Chr11	4933219	4935844	Cla97C11G211580.1	+	Cla97C11G211580	Unknown protein
Cla97Chr11	4935865	4936998	Cla97C11G211590.1	+	Cla97C11G211590	transcription initiation factor TFIID subunit 8
Cla97Chr11	4939192	4942753	Cla97C11G211600.1	-	Cla97C11G211600	protein LONGIFOLIA 2
Cla97Chr11	4942919	4943282	Cla97C11G211610.1	+	Cla97C11G211610	Unknown protein
Cla97Chr11	4967847	4971558	Cla97C11G211620.1	+	Cla97C11G211620	Methyl esterase 11
Cla97Chr11	4975001	4975357	Cla97C11G211630.1	+	Cla97C11G211630	Unknown protein
Cla97Chr11	4976813	4978311	Cla97C11G211640.1	+	Cla97C11G211640	protein SPIRAL1-like 2
Cla97Chr11	4979719	4983893	Cla97C11G211650.1	+	Cla97C11G211650	Eukaryotic translation initiation factor 3 subunit M
Cla97Chr11	4990041	4990331	Cla97C11G211660.1	-	Cla97C11G211660	Unknown protein
Cla97Chr11	4992511	4996797	Cla97C11G211670.1	+	Cla97C11G211670	Receptor-like kinase
Cla97Chr11	4997907	5000361	Cla97C11G211680.1	+	Cla97C11G211680	DUF2039 family protein
Cla97Chr11	5004690	5011415	Cla97C11G211690.1	-	Cla97C11G211690	Mitochondrial carrier protein
Cla97Chr11	5027471	5029914	Cla97C11G211700.1	+	Cla97C11G211700	PI-PLC X domain-containing protein At5g67130
Cla97Chr11	5067186	5069705	Cla97C11G211710.1	+	Cla97C11G211710	Cytochrome P450
Cla97Chr11	5071709	5078330	Cla97C11G211720.1	-	Cla97C11G211720	tRNA (guanine(26)-N(2))-dimethyltransferase
Cla97Chr11	5083028	5084194	Cla97C11G211730.1	+	Cla97C11G211730	MYB transcription factor
Cla97Chr11	5087159	5091063	Cla97C11G211740.1	-	Cla97C11G211740	Regulator of chromosome condensation, RCC1
Cla97Chr11	5095371	5095989	Cla97C11G211750.1	+	Cla97C11G211750	DUF3317 family protein
Cla97Chr11	5099323	5103745	Cla97C11G211760.1	-	Cla97C11G211760	E3 ubiquitin-protein ligase At3g02290
Cla97Chr11	5108294	5109663	Cla97C11G211770.1	-	Cla97C11G211770	Pollen Ole e 1 allergen/extensin
Cla97Chr11	5115443	5139765	Cla97C11G211780.1	+	Cla97C11G211780	auxin transport protein BIG
Cla97Chr11	5142943	5146121	Cla97C11G211790.1	-	Cla97C11G211790	Receptor-like kinase
Cla97Chr11	5146146	5147027	Cla97C11G211800.1	-	Cla97C11G211800	Unknown protein
Cla97Chr11	5152672	5153985	Cla97C11G211810.1	-	Cla97C11G211810	F-box family protein
Cla97Chr11	5174310	5177514	Cla97C11G211820.1	+	Cla97C11G211820	Alpha/beta-Hydrolases superfamily protein
Cla97Chr11	5184552	5194445	Cla97C11G211830.1	+	Cla97C11G211830	DNA-directed RNA polymerase
Cla97Chr11	5194551	5194998	Cla97C11G211840.1	+	Cla97C11G211840	Unknown protein
Cla97Chr11	5197578	5199866	Cla97C11G211850.1	+	Cla97C11G211850	Pentatricopeptide repeat
Cla97Chr11	5202656	5215586	Cla97C11G211860.1	+	Cla97C11G211860	protein furry homolog-like
Cla97Chr11	5216141	5217476	Cla97C11G211870.1	+	Cla97C11G211870	Unknown protein
Cla97Chr11	5219034	5220272	Cla97C11G211880.1	+	Cla97C11G211880	RING/U-box superfamily protein
Cla97Chr11	5231751	5232305	Cla97C11G211890.1	+	Cla97C11G211890	Basic-leucine zipper (BZIP) transcription factor family
Cla97Chr11	5239081	5240544	Cla97C11G211900.1	+	Cla97C11G211900	6-phosphogluconate dehydrogenase, decarboxylating
Cla97Chr11	5254205	5254453	Cla97C11G211910.1	-	Cla97C11G211910	Protein GLUTAMINE DUMPER 2
Cla97Chr11	5261154	5264626	Cla97C11G211920.1	-	Cla97C11G211920	protein NSP-INTERACTING KINASE 1
Cla97Chr11	5280142	5282124	Cla97C11G211930.1	-	Cla97C11G211930	Pentatricopeptide repeat-containing family protein
Cla97Chr11	5287517	5287862	Cla97C11G211940.1	-	Cla97C11G211940	stress-induced protein KIN2-like
Cla97Chr11	5294486	5294689	Cla97C11G211950.1	-	Cla97C11G211950	stress-induced protein KIN2-like
Cla97Chr11	5298039	5298421	Cla97C11G211960.1	-	Cla97C11G211960	stress-induced protein KIN2-like
Cla97Chr11	5310025	5313588	Cla97C11G211970.1	-	Cla97C11G211970	stress-induced protein KIN2-like
Cla97Chr11	5319258	5319461	Cla97C11G211980.1	-	Cla97C11G211980	stress-induced protein KIN2-like
Cla97Chr11	5320949	5321423	Cla97C11G211990.1	+	Cla97C11G211990	stress-induced protein KIN2-like
Cla97Chr11	5323064	5323372	Cla97C11G212000.1	+	Cla97C11G212000	Unknown protein
Cla97Chr11	5326192	5328761	Cla97C11G212010.1	+	Cla97C11G212010	ATP-dependent zinc metalloprotease FtsH
Cla97Chr11	5330340	5330836	Cla97C11G212020.1	-	Cla97C11G212020	Late embryogenesis abundant protein (LEA) family protein
Cla97Chr11	5331726	5332886	Cla97C11G212030.1	+	Cla97C11G212030	F-box protein
Cla97Chr11	5335891	5336304	Cla97C11G212040.1	+	Cla97C11G212040	Unknown protein
Cla97Chr11	5355228	5356376	Cla97C11G212050.1	+	Cla97C11G212050	F-box protein
Cla97Chr11	5360469	5360965	Cla97C11G212060.1	-	Cla97C11G212060	Late embryogenesis abundant protein (LEA) family protein
Cla97Chr11	5361855	5368282	Cla97C11G212070.1	+	Cla97C11G212070	F-box protein At3g07870-like
Cla97Chr11	5383598	5384077	Cla97C11G212080.1	-	Cla97C11G212080	Late embryogenesis abundant protein (LEA) family protein
Cla97Chr11	5392089	5394915	Cla97C11G212090.1	+	Cla97C11G212090	Proline dehydrogenase
Cla97Chr11	5404341	5407831	Cla97C11G212100.1	+	Cla97C11G212100	Bisphosphoglycerate-independent phosphoglycerate mutase
List of Predicted Genes (n=71) in QTL Region of FWt-6.1 positioned on Chr-06
Chromosome	Genetic Position/Intervals		Predicted Genes	Directions	Genes ID	Genes Description
Cla97Chr06	754140	754712	Cla97C06G110100.1	+	Cla97C06G110100	Pectinesterase inhibitor
Cla97Chr06	759145	759678	Cla97C06G110110.1	-	Cla97C06G110110	Invertase inhibitor
Cla97Chr06	763946	764512	Cla97C06G110120.1	+	Cla97C06G110120	Pectinesterase inhibitor
Cla97Chr06	767648	770568	Cla97C06G110130.1	+	Cla97C06G110130	10 kDa chaperonin-like
Cla97Chr06	772027	773706	Cla97C06G110140.1	+	Cla97C06G110140	Ferredoxin-related
Cla97Chr06	774165	777906	Cla97C06G110150.1	-	Cla97C06G110150	Alpha-1,3-glucosyltransferase
Cla97Chr06	789754	792993	Cla97C06G110160.1	-	Cla97C06G110160	Fructokinase
Cla97Chr06	798185	799468	Cla97C06G110170.1	+	Cla97C06G110170	Metal tolerance protein
Cla97Chr06	807945	809366	Cla97C06G110180.1	-	Cla97C06G110180	Amaranthin-like lectin
Cla97Chr06	816183	817568	Cla97C06G110190.1	-	Cla97C06G110190	Hfr-2-like protein
Cla97Chr06	822408	824640	Cla97C06G110200.1	+	Cla97C06G110200	B-box zinc finger protein 24
Cla97Chr06	828091	828906	Cla97C06G110210.1	+	Cla97C06G110210	RHOMBOID-like protein 13
Cla97Chr06	835969	845863	Cla97C06G110220.1	+	Cla97C06G110220	flowering time control protein FPA
Cla97Chr06	847550	852665	Cla97C06G110230.1	+	Cla97C06G110230	DUF936 family protein
Cla97Chr06	864392	874820	Cla97C06G110240.1	+	Cla97C06G110240	60S ribosomal protein L38-like
Cla97Chr06	884595	886344	Cla97C06G110250.1	+	Cla97C06G110250	GRAS family transcription factor
Cla97Chr06	905757	914372	Cla97C06G110260.1	+	Cla97C06G110260	RNA-binding ASCH domain protein
Cla97Chr06	920898	925297	Cla97C06G110270.1	+	Cla97C06G110270	Peroxidase
Cla97Chr06	933752	935389	Cla97C06G110280.1	+	Cla97C06G110280	Amaranthin-like lectin
Cla97Chr06	940658	941125	Cla97C06G110290.1	+	Cla97C06G110290	Amaranthin-like lectin
Cla97Chr06	941213	943321	Cla97C06G110300.1	-	Cla97C06G110300	Natterin-4
Cla97Chr06	946992	947594	Cla97C06G110310.1	-	Cla97C06G110310	Dirigent protein
Cla97Chr06	951879	954974	Cla97C06G110320.1	-	Cla97C06G110320	Amaranthin-like lectin
Cla97Chr06	961164	963351	Cla97C06G110330.1	-	Cla97C06G110330	Amaranthin-like lectin
Cla97Chr06	964243	972958	Cla97C06G110340.1	-	Cla97C06G110340	trigger factor-like
Cla97Chr06	973383	977318	Cla97C06G110350.1	-	Cla97C06G110350	Trigger factor
Cla97Chr06	979639	987813	Cla97C06G110360.1	-	Cla97C06G110360	Something about silencing protein sas10, putative
Cla97Chr06	990885	994289	Cla97C06G110370.1	+	Cla97C06G110370	15 kDa selenoprotein
Cla97Chr06	1005714	1007799	Cla97C06G110380.1	+	Cla97C06G110380	serine/threonine-protein kinase pakD isoform X2
Cla97Chr06	1019306	1023815	Cla97C06G110390.1	-	Cla97C06G110390	protein IQ-DOMAIN 14-like
Cla97Chr06	1048301	1052336	Cla97C06G110400.1	-	Cla97C06G110400	F-box family protein
Cla97Chr06	1058539	1060722	Cla97C06G110410.1	+	Cla97C06G110410	ABC transporter F family member 4-like
Cla97Chr06	1066188	1073452	Cla97C06G110420.1	-	Cla97C06G110420	trafficking protein particle complex subunit 5
Cla97Chr06	1074636	1074800	Cla97C06G110430.1	-	Cla97C06G110430	Unknown protein
Cla97Chr06	1080823	1082438	Cla97C06G110440.1	-	Cla97C06G110440	RNA-binding protein 24-B
Cla97Chr06	1087568	1091623	Cla97C06G110450.1	+	Cla97C06G110450	Splicing factor-related family protein
Cla97Chr06	1093445	1098016	Cla97C06G110460.1	+	Cla97C06G110460	Reduced male fertility protein
Cla97Chr06	1100468	1110437	Cla97C06G110470.1	+	Cla97C06G110470	Histone-lysine N-methyltransferase
Cla97Chr06	1110659	1116860	Cla97C06G110480.1	-	Cla97C06G110480	Unknown protein
Cla97Chr06	1116993	1128411	Cla97C06G110490.1	-	Cla97C06G110490	Dynamin, putative
Cla97Chr06	1131712	1148681	Cla97C06G110500.1	+	Cla97C06G110500	Tetratricopeptide repeat (TPR)-like superfamily protein
Cla97Chr06	1164407	1165891	Cla97C06G110510.1	+	Cla97C06G110510	Pentatricopeptide repeat-containing protein
Cla97Chr06	1172040	1175334	Cla97C06G110520.1	+	Cla97C06G110520	UV-stimulated scaffold protein A homolog
Cla97Chr06	1182455	1185169	Cla97C06G110530.1	-	Cla97C06G110530	E3 ubiquitin-protein ligase
Cla97Chr06	1186972	1189379	Cla97C06G110540.1	+	Cla97C06G110540	phosphatidylinositol 4-kinase gamma 4
Cla97Chr06	1189459	1190024	Cla97C06G110550.1	+	Cla97C06G110550	Unknown protein
Cla97Chr06	1195824	1199945	Cla97C06G110560.1	-	Cla97C06G110560	Glutaredoxin-C5
Cla97Chr06	1209304	1210817	Cla97C06G110570.1	-	Cla97C06G110570	Flavin-containing monooxygenase
Cla97Chr06	1242851	1261946	Cla97C06G110580.1	+	Cla97C06G110580	myosin-6
Cla97Chr06	1276421	1283596	Cla97C06G110590.1	+	Cla97C06G110590	pre-rRNA-processing protein TSR1 homolog
Cla97Chr06	1295117	1295545	Cla97C06G110600.1	+	Cla97C06G110600	RmlC-like cupins superfamily protein
Cla97Chr06	1305009	1311408	Cla97C06G110610.1	+	Cla97C06G110610	Zn-containing alcohol dehydrogenase
Cla97Chr06	1318505	1320554	Cla97C06G110620.1	+	Cla97C06G110620	Unknown protein
Cla97Chr06	1320599	1330075	Cla97C06G110630.1	+	Cla97C06G110630	DENN (AEX-3) domain protein
Cla97Chr06	1331488	1331823	Cla97C06G110640.1	-	Cla97C06G110640	nitric oxide synthase-interacting protein-like
Cla97Chr06	1332277	1333821	Cla97C06G110650.1	-	Cla97C06G110650	nitric oxide synthase-interacting protein-like
Cla97Chr06	1349469	1350609	Cla97C06G110660.1	-	Cla97C06G110660	Unknown protein
Cla97Chr06	1350688	1358388	Cla97C06G110670.1	-	Cla97C06G110670	ABC transporter C family member 5
Cla97Chr06	1358697	1368220	Cla97C06G110680.1	-	Cla97C06G110680	NADH dehydrogenase [ubiquinone] 1 alpha subcomplex subunit 9, mitochondrial
Cla97Chr06	1369109	1369471	Cla97C06G110690.1	+	Cla97C06G110690	Transmembrane protein, putative
Cla97Chr06	1371324	1371722	Cla97C06G110700.1	-	Cla97C06G110700	Unknown protein
Cla97Chr06	1374310	1377725	Cla97C06G110710.1	-	Cla97C06G110710	Cytochrome oxidase complex assembly protein
Cla97Chr06	1384325	1388194	Cla97C06G110720.1	-	Cla97C06G110720	Vacuolar sorting-associated protein (DUF946)
Cla97Chr06	1390025	1391552	Cla97C06G110730.1	-	Cla97C06G110730	Tetratricopeptide repeat (TPR)-like superfamily protein
Cla97Chr06	1392088	1396085	Cla97C06G110740.1	+	Cla97C06G110740	RNA binding protein
Cla97Chr06	1400379	1413094	Cla97C06G110750.1	-	Cla97C06G110750	pre-mRNA-processing factor 39 isoform X1
Cla97Chr06	1423753	1430095	Cla97C06G110760.1	+	Cla97C06G110760	Histone-lysine N-methyltransferase
Cla97Chr06	1432372	1434548	Cla97C06G110770.1	-	Cla97C06G110770	50S ribosomal protein L14
Cla97Chr06	1438032	1444990	Cla97C06G110780.1	-	Cla97C06G110780	Cellulose synthase
Cla97Chr06	1446137	1449047	Cla97C06G110790.1	-	Cla97C06G110790	protein JASON-like
Cla97Chr06	1463877	1476544	Cla97C06G110800.1	-	Cla97C06G110800	Succinate--CoA ligase [ADP-forming] subunit beta, mitochondrial
List of Predicted Genes (n=187) in QTL Region of SCT-1.1 positioned on Ch-r01
Chromosome	Genetic Position/Intervals		Predicted Genes	Directions	Genes ID	Genes Description
Cla97Chr01	2779186	2780080	Cla97C01G002980.1	+	Cla97C01G002980	Protein LURP-one-related 11
Cla97Chr01	2780963	2785751	Cla97C01G002990.1	-	Cla97C01G002990	myosin-2 heavy chain-like isoform X1
Cla97Chr01	2805066	2805272	Cla97C01G003000.1	-	Cla97C01G003000	Nucleotide binding, putative
Cla97Chr01	2817060	2819974	Cla97C01G003010.1	+	Cla97C01G003010	Remorin 2
Cla97Chr01	2820626	2823282	Cla97C01G003020.1	-	Cla97C01G003020	tetraspanin-10
Cla97Chr01	2828768	2834524	Cla97C01G003030.1	-	Cla97C01G003030	30S ribosomal S1
Cla97Chr01	2836108	2840429	Cla97C01G003040.1	+	Cla97C01G003040	Dead box ATP-dependent RNA helicase, putative
Cla97Chr01	2848534	2848770	Cla97C01G003050.1	+	Cla97C01G003050	Unknown protein
Cla97Chr01	2854885	2862672	Cla97C01G003060.1	+	Cla97C01G003060	methyl-CpG-binding domain-containing protein 13-like
Cla97Chr01	2863167	2865573	Cla97C01G003070.1	-	Cla97C01G003070	elicitor-responsive protein 3
Cla97Chr01	2876675	2877153	Cla97C01G003080.1	-	Cla97C01G003080	Osmotin
Cla97Chr01	2884982	2885745	Cla97C01G003090.1	-	Cla97C01G003090	Thaumatin-like protein
Cla97Chr01	2892908	2895052	Cla97C01G003100.1	+	Cla97C01G003100	UDP-glucose 4-epimerase family protein
Cla97Chr01	2898275	2900318	Cla97C01G003110.1	+	Cla97C01G003110	heat stress transcription factor B-2b
Cla97Chr01	2904601	2905089	Cla97C01G003120.1	+	Cla97C01G003120	C2 calcium-dependent membrane targeting
Cla97Chr01	2909585	2910892	Cla97C01G003130.1	+	Cla97C01G003130	Unknown protein
Cla97Chr01	2911094	2913393	Cla97C01G003140.1	+	Cla97C01G003140	Rhomboid-like protein
Cla97Chr01	2913854	2917009	Cla97C01G003150.1	-	Cla97C01G003150	Protein IQ-DOMAIN 31
Cla97Chr01	2928106	2933242	Cla97C01G003160.1	+	Cla97C01G003160	protein HAPLESS 2
Cla97Chr01	2933344	2935549	Cla97C01G003170.1	-	Cla97C01G003170	GDSL esterase/lipase 1-like
Cla97Chr01	2936388	2942277	Cla97C01G003180.1	-	Cla97C01G003180	phosphatidylinositol glycan anchor biosynthesis class U protein-like
Cla97Chr01	2955445	2957079	Cla97C01G003190.1	-	Cla97C01G003190	Protein DETOXIFICATION
Cla97Chr01	2972663	2975705	Cla97C01G003200.1	-	Cla97C01G003200	Sugar transport protein 1
Cla97Chr01	2983664	2984410	Cla97C01G003210.1	+	Cla97C01G003210	Ethylene-responsive transcription factor 1
Cla97Chr01	3010601	3011290	Cla97C01G003220.1	+	Cla97C01G003220	Dehydration-responsive element binding factor
Cla97Chr01	3022450	3025586	Cla97C01G003230.1	+	Cla97C01G003230	UAA transporter
Cla97Chr01	3028998	3029789	Cla97C01G003240.1	+	Cla97C01G003240	Kinase family protein
Cla97Chr01	3032727	3035035	Cla97C01G003250.1	+	Cla97C01G003250	UDP-galactose/UDP-glucose transporter 2
Cla97Chr01	3036440	3042489	Cla97C01G003260.1	+	Cla97C01G003260	Pleckstrin homology-like domain-containing protein
Cla97Chr01	3044374	3047090	Cla97C01G003270.1	-	Cla97C01G003270	Kinase family protein
Cla97Chr01	3073257	3079727	Cla97C01G003280.1	+	Cla97C01G003280	SPX domain-containing membrane protein
Cla97Chr01	3082438	3088262	Cla97C01G003290.1	+	Cla97C01G003290	Glucose-methanol-choline oxidoreductase family protein
Cla97Chr01	3096112	3098022	Cla97C01G003300.1	+	Cla97C01G003300	molybdenum cofactor sulfurase-like
Cla97Chr01	3100441	3101833	Cla97C01G003310.1	-	Cla97C01G003310	3,5-epimerase/4-reductase
Cla97Chr01	3115592	3118800	Cla97C01G003320.1	-	Cla97C01G003320	homeobox protein knotted-1-like 7
Cla97Chr01	3127899	3128156	Cla97C01G003330.1	+	Cla97C01G003330	Unknown protein
Cla97Chr01	3133122	3142913	Cla97C01G003340.1	-	Cla97C01G003340	protein FAM63A-like
Cla97Chr01	3157411	3162433	Cla97C01G003350.1	+	Cla97C01G003350	MADS-box protein
Cla97Chr01	3169831	3171668	Cla97C01G003360.1	+	Cla97C01G003360	protein STAY-GREEN, chloroplastic-like
Cla97Chr01	3178133	3181471	Cla97C01G003370.1	-	Cla97C01G003370	WD-repeat cell cycle regulatory protein
Cla97Chr01	3203255	3204154	Cla97C01G003380.1	+	Cla97C01G003380	Protein of unknown function (DUF1191)
Cla97Chr01	3211094	3213261	Cla97C01G003390.1	-	Cla97C01G003390	expansin-A7
Cla97Chr01	3215957	3216271	Cla97C01G003400.1	-	Cla97C01G003400	BHLH transcription factor
Cla97Chr01	3240875	3242732	Cla97C01G003410.1	-	Cla97C01G003410	Transcription factor
Cla97Chr01	3260387	3264019	Cla97C01G003420.1	-	Cla97C01G003420	Transcription factor
Cla97Chr01	3296557	3298390	Cla97C01G003430.1	-	Cla97C01G003430	Transcription factor
Cla97Chr01	3318589	3320198	Cla97C01G003440.1	-	Cla97C01G003440	Transcription factor
Cla97Chr01	3334032	3336353	Cla97C01G003450.1	-	Cla97C01G003450	Subtilisin-like protease
Cla97Chr01	3337605	3340258	Cla97C01G003460.1	-	Cla97C01G003460	nudix hydrolase 14, chloroplastic
Cla97Chr01	3343090	3345311	Cla97C01G003470.1	-	Cla97C01G003470	nudix hydrolase 14, chloroplastic
Cla97Chr01	3347215	3350119	Cla97C01G003480.1	-	Cla97C01G003480	Cytochrome P450, putative
Cla97Chr01	3356038	3358792	Cla97C01G003490.1	-	Cla97C01G003490	Cytochrome P450, putative
Cla97Chr01	3361464	3366116	Cla97C01G003500.1	-	Cla97C01G003500	Cytochrome P450
Cla97Chr01	3371084	3372115	Cla97C01G003510.1	+	Cla97C01G003510	Phosphate translocator-related family protein
Cla97Chr01	3378276	3379092	Cla97C01G003520.1	-	Cla97C01G003520	Blue copper protein
Cla97Chr01	3383505	3385641	Cla97C01G003530.1	-	Cla97C01G003530	blue copper protein-like
Cla97Chr01	3387720	3389596	Cla97C01G003540.1	-	Cla97C01G003540	blue copper protein-like
Cla97Chr01	3391419	3393271	Cla97C01G003550.1	-	Cla97C01G003550	Blue copper protein
Cla97Chr01	3402784	3405451	Cla97C01G003560.1	+	Cla97C01G003560	1-aminocyclopropane-1-carboxylate synthase family protein
Cla97Chr01	3406607	3406994	Cla97C01G003570.1	-	Cla97C01G003570	protein LITTLE ZIPPER 2-like
Cla97Chr01	3419449	3419955	Cla97C01G003580.1	+	Cla97C01G003580	zinc finger A20 and AN1 domain-containing stress-associated protein 1-like
Cla97Chr01	3432615	3441652	Cla97C01G003590.1	+	Cla97C01G003590	Kinesin-like protein
Cla97Chr01	3445187	3446098	Cla97C01G003600.1	-	Cla97C01G003600	AT-hook motif nuclear-localized protein
Cla97Chr01	3474754	3476220	Cla97C01G003610.1	+	Cla97C01G003610	Protein DETOXIFICATION
Cla97Chr01	3487968	3488777	Cla97C01G003620.1	+	Cla97C01G003620	Unknown protein
Cla97Chr01	3488846	3491223	Cla97C01G003630.1	+	Cla97C01G003630	ACT domain-containing family protein
Cla97Chr01	3510941	3514580	Cla97C01G003640.1	+	Cla97C01G003640	AT-hook motif nuclear-localized protein 1
Cla97Chr01	3520416	3522115	Cla97C01G003650.1	-	Cla97C01G003650	protein cornichon homolog 4-like
Cla97Chr01	3524301	3526037	Cla97C01G003660.1	-	Cla97C01G003660	Pentatricopeptide repeat-containing family protein
Cla97Chr01	3527829	3530864	Cla97C01G003670.1	-	Cla97C01G003670	ATP-dependent Clp protease proteolytic subunit
Cla97Chr01	3534460	3535517	Cla97C01G003680.1	-	Cla97C01G003680	Pentatricopeptide (PPR) repeat-containing protein-like
Cla97Chr01	3555108	3558532	Cla97C01G003690.1	+	Cla97C01G003690	F5O11.10 isoform 1
Cla97Chr01	3587222	3590298	Cla97C01G003700.1	+	Cla97C01G003700	deoxyribodipyrimidine photo-lyase
Cla97Chr01	3598584	3600080	Cla97C01G003710.1	-	Cla97C01G003710	IRK-interacting protein
Cla97Chr01	3615300	3618474	Cla97C01G003720.1	+	Cla97C01G003720	S-acyltransferase
Cla97Chr01	3620949	3621690	Cla97C01G003730.1	-	Cla97C01G003730	DUF1442 family protein
Cla97Chr01	3629997	3631638	Cla97C01G003740.1	+	Cla97C01G003740	40S ribosomal protein S13-like
Cla97Chr01	3632542	3637739	Cla97C01G003750.1	-	Cla97C01G003750	maspardin
Cla97Chr01	3647990	3648957	Cla97C01G003760.1	+	Cla97C01G003760	Unknown protein
Cla97Chr01	3648994	3653657	Cla97C01G003770.1	+	Cla97C01G003770	Amine oxidase
Cla97Chr01	3658223	3663574	Cla97C01G003780.1	+	Cla97C01G003780	Amine oxidase
Cla97Chr01	3669176	3671973	Cla97C01G003790.1	-	Cla97C01G003790	Cytochrome P450, putative
Cla97Chr01	3682555	3683993	Cla97C01G003800.1	-	Cla97C01G003800	Cytochrome P450, putative
Cla97Chr01	3685790	3686059	Cla97C01G003810.1	-	Cla97C01G003810	Transmembrane protein, putative
Cla97Chr01	3691192	3691641	Cla97C01G003820.1	-	Cla97C01G003820	Cytochrome P450 family protein
Cla97Chr01	3693186	3696225	Cla97C01G003830.1	-	Cla97C01G003830	Cytochrome P450 family protein
Cla97Chr01	3699326	3699895	Cla97C01G003840.1	-	Cla97C01G003840	Cytochrome P450 family protein
Cla97Chr01	3701221	3705227	Cla97C01G003850.1	-	Cla97C01G003850	Cytochrome P450
Cla97Chr01	3714437	3716524	Cla97C01G003860.1	-	Cla97C01G003860	MYB transcription factor 1
Cla97Chr01	3738955	3741164	Cla97C01G003870.1	+	Cla97C01G003870	(Dimethylallyl)adenosine tRNA methylthiotransferase MiaB
Cla97Chr01	3745827	3746441	Cla97C01G003880.1	+	Cla97C01G003880	21 kDa protein-like
Cla97Chr01	3758098	3758754	Cla97C01G003890.1	+	Cla97C01G003890	Invertase/pectin methylesterase inhibitor family protein
Cla97Chr01	3762541	3765691	Cla97C01G003900.1	+	Cla97C01G003900	Elongation factor G
Cla97Chr01	3768272	3770593	Cla97C01G003910.1	+	Cla97C01G003910	Vacuolar-processing enzyme
Cla97Chr01	3790739	3792639	Cla97C01G003920.1	+	Cla97C01G003920	NAC domain-containing protein 7-like
Cla97Chr01	3792977	3798620	Cla97C01G003930.1	+	Cla97C01G003930	Unknown protein
Cla97Chr01	3803787	3807206	Cla97C01G003940.1	-	Cla97C01G003940	Thylakoid lumenal protein, chloroplastic
Cla97Chr01	3813075	3815619	Cla97C01G003950.1	-	Cla97C01G003950	YABBY protein
Cla97Chr01	3829052	3832900	Cla97C01G003960.1	-	Cla97C01G003960	monocopper oxidase-like protein SKU5
Cla97Chr01	3846264	3849102	Cla97C01G003970.1	-	Cla97C01G003970	Acid beta-fructofuranosidase, putative
Cla97Chr01	3854414	3858325	Cla97C01G003980.1	-	Cla97C01G003980	transaldolase
Cla97Chr01	3861177	3865676	Cla97C01G003990.1	-	Cla97C01G003990	3-oxoacyl-[acyl-carrier-protein] synthase 3 B
Cla97Chr01	3882010	3884020	Cla97C01G004000.1	+	Cla97C01G004000	PLATZ transcription factor family protein, putative
Cla97Chr01	3890462	3892771	Cla97C01G004010.1	+	Cla97C01G004010	Plant protein of unknown function (DUF863)
Cla97Chr01	3906745	3911560	Cla97C01G004020.1	+	Cla97C01G004020	adenine phosphoribosyltransferase 3-like
Cla97Chr01	3914090	3914965	Cla97C01G004030.1	-	Cla97C01G004030	C2H2-like zinc finger protein
Cla97Chr01	3951326	3957258	Cla97C01G004040.1	+	Cla97C01G004040	oxysterol-binding protein-related protein 2B-like
Cla97Chr01	3971803	3975277	Cla97C01G004050.1	-	Cla97C01G004050	protein NRT1/ PTR FAMILY 6.3-like
Cla97Chr01	4003276	4003542	Cla97C01G004060.1	+	Cla97C01G004060	14 kDa proline-rich protein DC2.15-like
Cla97Chr01	4008868	4009251	Cla97C01G004070.1	+	Cla97C01G004070	14 kDa proline-rich protein DC2.15, putative
Cla97Chr01	4014368	4014778	Cla97C01G004080.1	+	Cla97C01G004080	14 kDa proline-rich protein DC2.15-like
Cla97Chr01	4018320	4018868	Cla97C01G004090.1	+	Cla97C01G004090	Unknown protein
Cla97Chr01	4020139	4020549	Cla97C01G004100.1	+	Cla97C01G004100	14 kDa proline-rich protein DC2.15-like
Cla97Chr01	4031414	4031977	Cla97C01G004110.1	+	Cla97C01G004110	14 kDa proline-rich protein DC2.15-like
[truncated: 541 more rows]

## Sheet: Table S7
Supplementary Table S7 | List of GO function enrichment analysis of important genes.
GO Terms	ONTOLOGY	ID	Description	GeneRatio	BgRatio	pvalue	p.adjust	qvalue	geneID	Count
GO:0015752	BP	GO:0015752	D-ribose transmembrane transport	10/872	12/9156	3.23e-09	1.65e-06	1.65e-06	Cla97C02G032140.1/Cla97C02G032160.1/Cla97C02G032170.1/Cla97C02G032180.1/Cla97C02G032190.1/Cla97C02G032200.1/Cla97C02G032210.1/Cla97C02G032220.1/Cla97C02G032230.1/Cla97C11G211300.1	10
GO:0015753	BP	GO:0015753	D-xylose transmembrane transport	10/872	12/9156	3.23e-09	1.65e-06	1.65e-06	Cla97C02G032140.1/Cla97C02G032160.1/Cla97C02G032170.1/Cla97C02G032180.1/Cla97C02G032190.1/Cla97C02G032200.1/Cla97C02G032210.1/Cla97C02G032220.1/Cla97C02G032230.1/Cla97C11G211300.1	10
GO:0015795	BP	GO:0015795	sorbitol transmembrane transport	10/872	12/9156	3.23e-09	1.65e-06	1.65e-06	Cla97C02G032140.1/Cla97C02G032160.1/Cla97C02G032170.1/Cla97C02G032180.1/Cla97C02G032190.1/Cla97C02G032200.1/Cla97C02G032210.1/Cla97C02G032220.1/Cla97C02G032230.1/Cla97C11G211300.1	10
GO:0015797	BP	GO:0015797	mannitol transmembrane transport	10/872	12/9156	3.23e-09	1.65e-06	1.65e-06	Cla97C02G032140.1/Cla97C02G032160.1/Cla97C02G032170.1/Cla97C02G032180.1/Cla97C02G032190.1/Cla97C02G032200.1/Cla97C02G032210.1/Cla97C02G032220.1/Cla97C02G032230.1/Cla97C11G211300.1	10
GO:0015750	BP	GO:0015750	pentose transmembrane transport	10/872	13/9156	1.28e-08	4.37e-06	4.37e-06	Cla97C02G032140.1/Cla97C02G032160.1/Cla97C02G032170.1/Cla97C02G032180.1/Cla97C02G032190.1/Cla97C02G032200.1/Cla97C02G032210.1/Cla97C02G032220.1/Cla97C02G032230.1/Cla97C11G211300.1	10
GO:0015793	BP	GO:0015793	glycerol transmembrane transport	10/872	13/9156	1.28e-08	4.37e-06	4.37e-06	Cla97C02G032140.1/Cla97C02G032160.1/Cla97C02G032170.1/Cla97C02G032180.1/Cla97C02G032190.1/Cla97C02G032200.1/Cla97C02G032210.1/Cla97C02G032220.1/Cla97C02G032230.1/Cla97C11G211300.1	10
GO:0015757	BP	GO:0015757	galactose transmembrane transport	10/872	14/9156	4.1e-08	1.2e-05	1.2e-05	Cla97C02G032140.1/Cla97C02G032160.1/Cla97C02G032170.1/Cla97C02G032180.1/Cla97C02G032190.1/Cla97C02G032200.1/Cla97C02G032210.1/Cla97C02G032220.1/Cla97C02G032230.1/Cla97C11G211300.1	10
GO:0015798	BP	GO:0015798	myo-inositol transport	10/872	15/9156	1.12e-07	2.88e-05	2.88e-05	Cla97C02G032140.1/Cla97C02G032160.1/Cla97C02G032170.1/Cla97C02G032180.1/Cla97C02G032190.1/Cla97C02G032200.1/Cla97C02G032210.1/Cla97C02G032220.1/Cla97C02G032230.1/Cla97C11G211300.1	10
GO:0015791	BP	GO:0015791	polyol transmembrane transport	10/872	17/9156	6.09e-07	0.000138673	0.000138673	Cla97C02G032140.1/Cla97C02G032160.1/Cla97C02G032170.1/Cla97C02G032180.1/Cla97C02G032190.1/Cla97C02G032200.1/Cla97C02G032210.1/Cla97C02G032220.1/Cla97C02G032230.1/Cla97C11G211300.1	10
GO:0044550	BP	GO:0044550	secondary metabolite biosynthetic process	42/872	214/9156	3.9e-06	0.000799177	0.000799177	Cla97C10G193540.1/Cla97C10G193680.1/Cla97C05G100080.1/Cla97C05G100090.1/Cla97C05G100830.1/Cla97C05G100840.1/Cla97C05G100850.1/Cla97C05G100860.1/Cla97C05G100870.1/Cla97C05G100890.1/Cla97C05G100900.1/Cla97C05G100920.1/Cla97C05G100930.1/Cla97C05G100950.1/Cla97C05G100960.1/Cla97C05G100970.1/Cla97C05G100980.1/Cla97C05G100990.1/Cla97C05G101000.1/Cla97C05G101010.1/Cla97C05G101020.1/Cla97C05G101100.1/Cla…	42
GO:0019748	BP	GO:0019748	secondary metabolic process	52/872	306/9156	2.28e-05	0.00424076	0.00424076	Cla97C10G193540.1/Cla97C10G193680.1/Cla97C05G100080.1/Cla97C05G100090.1/Cla97C05G100830.1/Cla97C05G100840.1/Cla97C05G100850.1/Cla97C05G100860.1/Cla97C05G100870.1/Cla97C05G100890.1/Cla97C05G100900.1/Cla97C05G100920.1/Cla97C05G100930.1/Cla97C05G100950.1/Cla97C05G100960.1/Cla97C05G100970.1/Cla97C05G100980.1/Cla97C05G100990.1/Cla97C05G101000.1/Cla97C05G101010.1/Cla97C05G101020.1/Cla97C05G101100.1/Cla…	52
GO:0071281	BP	GO:0071281	cellular response to iron ion	15/872	49/9156	3.03e-05	0.00516726	0.00516726	Cla97C05G100830.1/Cla97C05G100840.1/Cla97C05G100850.1/Cla97C05G100860.1/Cla97C05G100870.1/Cla97C05G100890.1/Cla97C05G100900.1/Cla97C05G100920.1/Cla97C05G100930.1/Cla97C05G100950.1/Cla97C05G100960.1/Cla97C05G100970.1/Cla97C05G100980.1/Cla97C07G143130.1/Cla97C06G113990.1	15
GO:0015749	BP	GO:0015749	monosaccharide transmembrane transport	14/872	46/9156	5.97e-05	0.009404	0.009404	Cla97C05G100430.1/Cla97C02G032140.1/Cla97C02G032160.1/Cla97C02G032170.1/Cla97C02G032180.1/Cla97C02G032190.1/Cla97C02G032200.1/Cla97C02G032210.1/Cla97C02G032220.1/Cla97C02G032230.1/Cla97C11G211300.1/Cla97C10G190650.1/Cla97C10G190690.1/Cla97C05G081840.1	14
GO:0046323	BP	GO:0046323	glucose import	13/872	44/9156	0.000152831	0.022357	0.022357	Cla97C05G100430.1/Cla97C02G032140.1/Cla97C02G032160.1/Cla97C02G032170.1/Cla97C02G032180.1/Cla97C02G032190.1/Cla97C02G032200.1/Cla97C02G032210.1/Cla97C02G032220.1/Cla97C02G032230.1/Cla97C11G211300.1/Cla97C10G190650.1/Cla97C10G190690.1	13
GO:0008645	BP	GO:0008645	hexose transmembrane transport	13/872	45/9156	0.000196452	0.0251458	0.0251458	Cla97C05G100430.1/Cla97C02G032140.1/Cla97C02G032160.1/Cla97C02G032170.1/Cla97C02G032180.1/Cla97C02G032190.1/Cla97C02G032200.1/Cla97C02G032210.1/Cla97C02G032220.1/Cla97C02G032230.1/Cla97C11G211300.1/Cla97C10G190650.1/Cla97C10G190690.1	13
GO:1904659	BP	GO:1904659	glucose transmembrane transport	13/872	45/9156	0.000196452	0.0251458	0.0251458	Cla97C05G100430.1/Cla97C02G032140.1/Cla97C02G032160.1/Cla97C02G032170.1/Cla97C02G032180.1/Cla97C02G032190.1/Cla97C02G032200.1/Cla97C02G032210.1/Cla97C02G032220.1/Cla97C02G032230.1/Cla97C11G211300.1/Cla97C10G190650.1/Cla97C10G190690.1	13
GO:0071248	BP	GO:0071248	cellular response to metal ion	17/872	70/9156	0.000229065	0.0275956	0.0275956	Cla97C05G100830.1/Cla97C05G100840.1/Cla97C05G100850.1/Cla97C05G100860.1/Cla97C05G100870.1/Cla97C05G100890.1/Cla97C05G100900.1/Cla97C05G100920.1/Cla97C05G100930.1/Cla97C05G100950.1/Cla97C05G100960.1/Cla97C05G100970.1/Cla97C05G100980.1/Cla97C07G143130.1/Cla97C07G138090.1/Cla97C06G113990.1/Cla97C05G082330.1	17
GO:0010311	BP	GO:0010311	lateral root formation	14/872	52/9156	0.000256091	0.0291374	0.0291374	Cla97C05G102410.1/Cla97C05G103970.1/Cla97C02G032140.1/Cla97C02G032160.1/Cla97C02G032170.1/Cla97C02G032180.1/Cla97C02G032190.1/Cla97C02G032200.1/Cla97C02G032210.1/Cla97C02G032220.1/Cla97C02G032230.1/Cla97C11G211300.1/Cla97C11G211780.1/Cla97C10G191430.1	14
GO:0010039	BP	GO:0010039	response to iron ion	15/872	60/9156	0.000377222	0.0406605	0.0406605	Cla97C05G100830.1/Cla97C05G100840.1/Cla97C05G100850.1/Cla97C05G100860.1/Cla97C05G100870.1/Cla97C05G100890.1/Cla97C05G100900.1/Cla97C05G100920.1/Cla97C05G100930.1/Cla97C05G100950.1/Cla97C05G100960.1/Cla97C05G100970.1/Cla97C05G100980.1/Cla97C07G143130.1/Cla97C06G113990.1	15
GO:0015850	BP	GO:0015850	organic hydroxy compound transport	10/872	32/9156	0.00053537	0.0548219	0.0548219	Cla97C02G032140.1/Cla97C02G032160.1/Cla97C02G032170.1/Cla97C02G032180.1/Cla97C02G032190.1/Cla97C02G032200.1/Cla97C02G032210.1/Cla97C02G032220.1/Cla97C02G032230.1/Cla97C11G211300.1	10
GO:0090697	BP	GO:0090697	post-embryonic plant organ morphogenesis	24/872	125/9156	0.000630866	0.0615244	0.0615244	Cla97C05G099940.1/Cla97C05G102410.1/Cla97C05G103970.1/Cla97C07G143010.1/Cla97C02G032140.1/Cla97C02G032160.1/Cla97C02G032170.1/Cla97C02G032180.1/Cla97C02G032190.1/Cla97C02G032200.1/Cla97C02G032210.1/Cla97C02G032220.1/Cla97C02G032230.1/Cla97C11G211300.1/Cla97C11G211780.1/Cla97C11G207430.1/Cla97C11G207440.1/Cla97C11G207480.1/Cla97C01G019840.1/Cla97C07G132580.1/Cla97C05G081600.1/Cla97C05G081610.1/Cla…	24
GO:0016575	BP	GO:0016575	histone deacetylation	8/872	23/9156	0.00087453	0.0814108	0.0814108	Cla97C05G101980.1/Cla97C05G102320.1/Cla97C02G045250.1/Cla97C02G045460.1/Cla97C07G134760.1/Cla97C11G207040.1/Cla97C01G004470.1/Cla97C05G081790.1	8
GO:0006476	BP	GO:0006476	protein deacetylation	8/872	24/9156	0.00120361	0.107174	0.107174	Cla97C05G101980.1/Cla97C05G102320.1/Cla97C02G045250.1/Cla97C02G045460.1/Cla97C07G134760.1/Cla97C11G207040.1/Cla97C01G004470.1/Cla97C05G081790.1	8
GO:0120178	BP	GO:0120178	steroid hormone biosynthetic process	9/872	30/9156	0.00140325	0.119744	0.119744	Cla97C05G101520.1/Cla97C05G103750.1/Cla97C05G103760.1/Cla97C05G103770.1/Cla97C05G103790.1/Cla97C07G143370.1/Cla97C11G211710.1/Cla97C01G019400.1/Cla97C07G132580.1	9
GO:0071241	BP	GO:0071241	cellular response to inorganic substance	18/872	89/9156	0.0015748	0.129008	0.129008	Cla97C05G100830.1/Cla97C05G100840.1/Cla97C05G100850.1/Cla97C05G100860.1/Cla97C05G100870.1/Cla97C05G100890.1/Cla97C05G100900.1/Cla97C05G100920.1/Cla97C05G100930.1/Cla97C05G100950.1/Cla97C05G100960.1/Cla97C05G100970.1/Cla97C05G100980.1/Cla97C07G143130.1/Cla97C07G138090.1/Cla97C01G003610.1/Cla97C06G113990.1/Cla97C05G082330.1	18
GO:0090696	BP	GO:0090696	post-embryonic plant organ development	31/872	191/9156	0.00213466	0.166412	0.166412	Cla97C05G099940.1/Cla97C05G100150.1/Cla97C05G102020.1/Cla97C05G102410.1/Cla97C05G103970.1/Cla97C07G143010.1/Cla97C02G032020.1/Cla97C02G032140.1/Cla97C02G032160.1/Cla97C02G032170.1/Cla97C02G032180.1/Cla97C02G032190.1/Cla97C02G032200.1/Cla97C02G032210.1/Cla97C02G032220.1/Cla97C02G032230.1/Cla97C11G211300.1/Cla97C11G211780.1/Cla97C11G207430.1/Cla97C11G207440.1/Cla97C11G207480.1/Cla97C01G019540.1/Cla…	31
GO:0007548	BP	GO:0007548	sex differentiation	5/872	11/9156	0.00219391	0.166412	0.166412	Cla97C05G103750.1/Cla97C05G103760.1/Cla97C05G103770.1/Cla97C05G103790.1/Cla97C07G134760.1	5
GO:0008202	BP	GO:0008202	steroid metabolic process	19/872	100/9156	0.00253306	0.185275	0.185275	Cla97C10G193900.1/Cla97C05G100620.1/Cla97C05G100630.1/Cla97C05G100640.1/Cla97C05G100650.1/Cla97C05G101520.1/Cla97C05G102150.1/Cla97C05G103410.1/Cla97C05G103750.1/Cla97C05G103760.1/Cla97C05G103770.1/Cla97C05G103790.1/Cla97C07G143370.1/Cla97C02G032420.1/Cla97C02G032430.1/Cla97C11G211710.1/Cla97C01G019400.1/Cla97C01G004630.1/Cla97C07G132580.1	19
GO:0010102	BP	GO:0010102	lateral root morphogenesis	14/872	65/9156	0.00274886	0.194126	0.194126	Cla97C05G102410.1/Cla97C05G103970.1/Cla97C02G032140.1/Cla97C02G032160.1/Cla97C02G032170.1/Cla97C02G032180.1/Cla97C02G032190.1/Cla97C02G032200.1/Cla97C02G032210.1/Cla97C02G032220.1/Cla97C02G032230.1/Cla97C11G211300.1/Cla97C11G211780.1/Cla97C10G191430.1	14
GO:0010101	BP	GO:0010101	post-embryonic root morphogenesis	14/872	66/9156	0.00319074	0.217821	0.217821	Cla97C05G102410.1/Cla97C05G103970.1/Cla97C02G032140.1/Cla97C02G032160.1/Cla97C02G032170.1/Cla97C02G032180.1/Cla97C02G032190.1/Cla97C02G032200.1/Cla97C02G032210.1/Cla97C02G032220.1/Cla97C02G032230.1/Cla97C11G211300.1/Cla97C11G211780.1/Cla97C10G191430.1	14
GO:0010268	BP	GO:0010268	brassinosteroid homeostasis	9/872	35/9156	0.00449146	0.275649	0.275649	Cla97C05G100620.1/Cla97C05G100630.1/Cla97C05G100640.1/Cla97C05G100650.1/Cla97C05G101520.1/Cla97C11G211710.1/Cla97C01G019400.1/Cla97C01G004630.1/Cla97C07G132580.1	9
GO:0030243	BP	GO:0030243	cellulose metabolic process	9/872	35/9156	0.00449146	0.275649	0.275649	Cla97C06G110780.1/Cla97C07G143650.1/Cla97C07G138160.1/Cla97C07G138170.1/Cla97C07G138180.1/Cla97C07G138190.1/Cla97C07G138200.1/Cla97C07G132510.1/Cla97C10G191350.1	9
GO:0035601	BP	GO:0035601	protein deacylation	8/872	29/9156	0.00457621	0.275649	0.275649	Cla97C05G101980.1/Cla97C05G102320.1/Cla97C02G045250.1/Cla97C02G045460.1/Cla97C07G134760.1/Cla97C11G207040.1/Cla97C01G004470.1/Cla97C05G081790.1	8
GO:0098732	BP	GO:0098732	macromolecule deacylation	8/872	29/9156	0.00457621	0.275649	0.275649	Cla97C05G101980.1/Cla97C05G102320.1/Cla97C02G045250.1/Cla97C02G045460.1/Cla97C07G134760.1/Cla97C11G207040.1/Cla97C01G004470.1/Cla97C05G081790.1	8
GO:0071669	BP	GO:0071669	plant-type cell wall organization or biogenesis	31/872	201/9156	0.00472095	0.276243	0.276243	Cla97C05G099970.1/Cla97C05G100080.1/Cla97C05G100090.1/Cla97C05G100190.1/Cla97C05G101820.1/Cla97C06G110780.1/Cla97C06G110270.1/Cla97C07G142970.1/Cla97C07G142990.1/Cla97C07G143370.1/Cla97C02G044750.1/Cla97C11G211440.1/Cla97C01G019550.1/Cla97C01G020000.1/Cla97C07G137950.1/Cla97C07G138060.1/Cla97C07G138160.1/Cla97C07G138170.1/Cla97C07G138180.1/Cla97C07G138190.1/Cla97C07G138200.1/Cla97C07G138300.1/Cla…	31
GO:0006623	BP	GO:0006623	protein targeting to vacuole	9/872	36/9156	0.00549368	0.31253	0.31253	Cla97C05G100070.1/Cla97C02G032540.1/Cla97C07G134810.1/Cla97C07G134820.1/Cla97C07G134870.1/Cla97C01G020050.1/Cla97C06G113680.1/Cla97C06G113650.1/Cla97C05G081830.1	9
GO:0007267	BP	GO:0007267	cell-cell signaling	12/872	58/9156	0.00752824	0.416698	0.416698	Cla97C10G193890.1/Cla97C05G102730.1/Cla97C05G103200.1/Cla97C05G103750.1/Cla97C05G103760.1/Cla97C05G103770.1/Cla97C05G103790.1/Cla97C01G020480.1/Cla97C07G138120.1/Cla97C01G003290.1/Cla97C06G114850.1/Cla97C06G114640.1	12
GO:0009832	BP	GO:0009832	plant-type cell wall biogenesis	21/872	128/9156	0.00920231	0.495296	0.495296	Cla97C05G099970.1/Cla97C05G100080.1/Cla97C05G100090.1/Cla97C05G101820.1/Cla97C06G110780.1/Cla97C07G142970.1/Cla97C07G142990.1/Cla97C07G143370.1/Cla97C11G211440.1/Cla97C01G019550.1/Cla97C07G137950.1/Cla97C07G138160.1/Cla97C07G138170.1/Cla97C07G138180.1/Cla97C07G138190.1/Cla97C07G138200.1/Cla97C07G138300.1/Cla97C07G138310.1/Cla97C01G003320.1/Cla97C01G003920.1/Cla97C06G114600.1	21
GO:0051273	BP	GO:0051273	beta-glucan metabolic process	9/872	39/9156	0.00955333	0.495296	0.495296	Cla97C06G110780.1/Cla97C07G143650.1/Cla97C07G138160.1/Cla97C07G138170.1/Cla97C07G138180.1/Cla97C07G138190.1/Cla97C07G138200.1/Cla97C07G132510.1/Cla97C10G191350.1	9
GO:0030244	BP	GO:0030244	cellulose biosynthetic process	8/872	33/9156	0.0105319	0.495296	0.495296	Cla97C06G110780.1/Cla97C07G143650.1/Cla97C07G138160.1/Cla97C07G138170.1/Cla97C07G138180.1/Cla97C07G138190.1/Cla97C07G138200.1/Cla97C10G191350.1	8
GO:0008406	BP	GO:0008406	gonad development	4/872	10/9156	0.010739	0.495296	0.495296	Cla97C05G103750.1/Cla97C05G103760.1/Cla97C05G103770.1/Cla97C05G103790.1	4
GO:0030166	BP	GO:0030166	proteoglycan biosynthetic process	4/872	10/9156	0.010739	0.495296	0.495296	Cla97C05G103200.1/Cla97C05G103930.1/Cla97C06G114540.1/Cla97C10G190820.1	4
GO:0045137	BP	GO:0045137	development of primary sexual characteristics	4/872	10/9156	0.010739	0.495296	0.495296	Cla97C05G103750.1/Cla97C05G103760.1/Cla97C05G103770.1/Cla97C05G103790.1	4
GO:0048527	BP	GO:0048527	lateral root development	18/872	106/9156	0.0107885	0.495296	0.495296	Cla97C05G100150.1/Cla97C05G102020.1/Cla97C05G102410.1/Cla97C05G103970.1/Cla97C02G032020.1/Cla97C02G032140.1/Cla97C02G032160.1/Cla97C02G032170.1/Cla97C02G032180.1/Cla97C02G032190.1/Cla97C02G032200.1/Cla97C02G032210.1/Cla97C02G032220.1/Cla97C02G032230.1/Cla97C11G211300.1/Cla97C11G211780.1/Cla97C05G081140.1/Cla97C10G191430.1	18
GO:0072665	BP	GO:0072665	protein localization to vacuole	9/872	40/9156	0.0113135	0.495296	0.495296	Cla97C05G100070.1/Cla97C02G032540.1/Cla97C07G134810.1/Cla97C07G134820.1/Cla97C07G134870.1/Cla97C01G020050.1/Cla97C06G113680.1/Cla97C06G113650.1/Cla97C05G081830.1	9
GO:0072666	BP	GO:0072666	establishment of protein localization to vacuole	9/872	40/9156	0.0113135	0.495296	0.495296	Cla97C05G100070.1/Cla97C02G032540.1/Cla97C07G134810.1/Cla97C07G134820.1/Cla97C07G134870.1/Cla97C01G020050.1/Cla97C06G113680.1/Cla97C06G113650.1/Cla97C05G081830.1	9
GO:0042546	BP	GO:0042546	cell wall biogenesis	24/872	155/9156	0.0114376	0.495296	0.495296	Cla97C05G099970.1/Cla97C05G100080.1/Cla97C05G100090.1/Cla97C05G100680.1/Cla97C05G100740.1/Cla97C05G101820.1/Cla97C06G110780.1/Cla97C07G142970.1/Cla97C07G142990.1/Cla97C07G143370.1/Cla97C02G045860.1/Cla97C11G211440.1/Cla97C01G019550.1/Cla97C07G137950.1/Cla97C07G138160.1/Cla97C07G138170.1/Cla97C07G138180.1/Cla97C07G138190.1/Cla97C07G138200.1/Cla97C07G138300.1/Cla97C07G138310.1/Cla97C01G003320.1/Cla…	24
GO:0016131	BP	GO:0016131	brassinosteroid metabolic process	10/872	47/9156	0.0116085	0.495296	0.495296	Cla97C05G100620.1/Cla97C05G100630.1/Cla97C05G100640.1/Cla97C05G100650.1/Cla97C05G101520.1/Cla97C07G143370.1/Cla97C11G211710.1/Cla97C01G019400.1/Cla97C01G004630.1/Cla97C07G132580.1	10
GO:0048528	BP	GO:0048528	post-embryonic root development	21/872	131/9156	0.0118952	0.497172	0.497172	Cla97C05G100150.1/Cla97C05G102020.1/Cla97C05G102410.1/Cla97C05G103970.1/Cla97C02G032020.1/Cla97C02G032140.1/Cla97C02G032160.1/Cla97C02G032170.1/Cla97C02G032180.1/Cla97C02G032190.1/Cla97C02G032200.1/Cla97C02G032210.1/Cla97C02G032220.1/Cla97C02G032230.1/Cla97C11G211300.1/Cla97C11G211780.1/Cla97C01G019840.1/Cla97C06G113990.1/Cla97C05G081140.1/Cla97C05G082330.1/Cla97C10G191430.1	21
GO:0051274	BP	GO:0051274	beta-glucan biosynthetic process	8/872	34/9156	0.0126533	0.51828	0.51828	Cla97C06G110780.1/Cla97C07G143650.1/Cla97C07G138160.1/Cla97C07G138170.1/Cla97C07G138180.1/Cla97C07G138190.1/Cla97C07G138200.1/Cla97C10G191350.1	8
GO:0007010	BP	GO:0007010	cytoskeleton organization	32/872	225/9156	0.0135327	0.543433	0.543433	Cla97C05G099790.1/Cla97C05G100690.1/Cla97C05G100810.1/Cla97C05G101820.1/Cla97C05G103370.1/Cla97C07G144400.1/Cla97C02G045610.1/Cla97C04G070420.1/Cla97C02G032010.1/Cla97C02G032130.1/Cla97C02G032450.1/Cla97C07G134600.1/Cla97C11G211290.1/Cla97C11G211710.1/Cla97C11G207260.1/Cla97C01G019300.1/Cla97C01G019310.1/Cla97C07G138090.1/Cla97C01G003240.1/Cla97C01G004610.1/Cla97C01G004750.1/Cla97C07G132360.1/Cla…	32
GO:0033692	BP	GO:0033692	cellular polysaccharide biosynthetic process	18/872	109/9156	0.0142375	0.547845	0.547845	Cla97C05G100080.1/Cla97C05G100090.1/Cla97C05G100740.1/Cla97C05G103050.1/Cla97C05G103200.1/Cla97C06G110780.1/Cla97C07G143650.1/Cla97C11G211440.1/Cla97C07G137950.1/Cla97C07G138160.1/Cla97C07G138170.1/Cla97C07G138180.1/Cla97C07G138190.1/Cla97C07G138200.1/Cla97C07G138310.1/Cla97C07G132400.1/Cla97C06G113770.1/Cla97C10G191350.1	18
GO:0018107	BP	GO:0018107	peptidyl-threonine phosphorylation	6/872	22/9156	0.0144451	0.547845	0.547845	Cla97C05G100810.1/Cla97C02G045030.1/Cla97C02G045040.1/Cla97C02G032450.1/Cla97C06G113640.1/Cla97C06G113630.1	6
GO:0018210	BP	GO:0018210	peptidyl-threonine modification	6/872	22/9156	0.0144451	0.547845	0.547845	Cla97C05G100810.1/Cla97C02G045030.1/Cla97C02G045040.1/Cla97C02G032450.1/Cla97C06G113640.1/Cla97C06G113630.1	6
GO:0034219	BP	GO:0034219	carbohydrate transmembrane transport	15/872	86/9156	0.0150187	0.559242	0.559242	Cla97C05G100430.1/Cla97C02G032140.1/Cla97C02G032160.1/Cla97C02G032170.1/Cla97C02G032180.1/Cla97C02G032190.1/Cla97C02G032200.1/Cla97C02G032210.1/Cla97C02G032220.1/Cla97C02G032230.1/Cla97C11G211300.1/Cla97C07G138130.1/Cla97C10G190650.1/Cla97C10G190690.1/Cla97C05G081840.1	15
GO:1902600	BP	GO:1902600	proton transmembrane transport	18/872	110/9156	0.0155617	0.569114	0.569114	Cla97C05G100430.1/Cla97C05G104100.1/Cla97C02G045790.1/Cla97C02G032140.1/Cla97C02G032160.1/Cla97C02G032170.1/Cla97C02G032180.1/Cla97C02G032190.1/Cla97C02G032200.1/Cla97C02G032210.1/Cla97C02G032220.1/Cla97C02G032230.1/Cla97C07G134860.1/Cla97C11G211300.1/Cla97C06G114930.1/Cla97C10G190650.1/Cla97C10G190690.1/Cla97C05G082120.1	18
GO:0051260	BP	GO:0051260	protein homooligomerization	11/872	57/9156	0.017174	0.594859	0.594859	Cla97C05G103150.1/Cla97C07G143260.1/Cla97C02G045000.1/Cla97C07G135630.1/Cla97C07G135640.1/Cla97C11G207040.1/Cla97C01G020490.1/Cla97C07G138130.1/Cla97C07G132470.1/Cla97C07G132480.1/Cla97C07G132500.1	11
GO:0055088	BP	GO:0055088	lipid homeostasis	11/872	57/9156	0.017174	0.594859	0.594859	Cla97C10G193900.1/Cla97C05G100620.1/Cla97C05G100630.1/Cla97C05G100640.1/Cla97C05G100650.1/Cla97C05G101520.1/Cla97C02G045810.1/Cla97C11G211710.1/Cla97C01G019400.1/Cla97C01G004630.1/Cla97C07G132580.1	11
GO:0090698	BP	GO:0090698	post-embryonic plant morphogenesis	27/872	186/9156	0.0172669	0.594859	0.594859	Cla97C05G099940.1/Cla97C05G102410.1/Cla97C05G103970.1/Cla97C07G143010.1/Cla97C02G032140.1/Cla97C02G032160.1/Cla97C02G032170.1/Cla97C02G032180.1/Cla97C02G032190.1/Cla97C02G032200.1/Cla97C02G032210.1/Cla97C02G032220.1/Cla97C02G032230.1/Cla97C11G211300.1/Cla97C11G211780.1/Cla97C11G207430.1/Cla97C11G207440.1/Cla97C11G207480.1/Cla97C01G019840.1/Cla97C07G132580.1/Cla97C10G190610.1/Cla97C10G190630.1/Cla…	27
GO:0016128	BP	GO:0016128	phytosteroid metabolic process	10/872	50/9156	0.017775	0.594859	0.594859	Cla97C05G100620.1/Cla97C05G100630.1/Cla97C05G100640.1/Cla97C05G100650.1/Cla97C05G101520.1/Cla97C07G143370.1/Cla97C11G211710.1/Cla97C01G019400.1/Cla97C01G004630.1/Cla97C07G132580.1	10
GO:0006892	BP	GO:0006892	post-Golgi vesicle-mediated transport	6/872	23/9156	0.0180084	0.594859	0.594859	Cla97C05G100070.1/Cla97C07G138090.1/Cla97C06G113650.1/Cla97C05G081550.1/Cla97C05G081560.1/Cla97C05G081580.1	6
GO:0009833	BP	GO:0009833	plant-type primary cell wall biogenesis	6/872	23/9156	0.0180084	0.594859	0.594859	Cla97C06G110780.1/Cla97C07G138160.1/Cla97C07G138170.1/Cla97C07G138180.1/Cla97C07G138190.1/Cla97C07G138200.1	6
GO:0008643	BP	GO:0008643	carbohydrate transport	15/872	89/9156	0.0201623	0.649169	0.649169	Cla97C05G100430.1/Cla97C02G032140.1/Cla97C02G032160.1/Cla97C02G032170.1/Cla97C02G032180.1/Cla97C02G032190.1/Cla97C02G032200.1/Cla97C02G032210.1/Cla97C02G032220.1/Cla97C02G032230.1/Cla97C11G211300.1/Cla97C07G138130.1/Cla97C10G190650.1/Cla97C10G190690.1/Cla97C05G081840.1	15
GO:0006694	BP	GO:0006694	steroid biosynthetic process	10/872	51/9156	0.0202865	0.649169	0.649169	Cla97C05G101520.1/Cla97C05G103410.1/Cla97C05G103750.1/Cla97C05G103760.1/Cla97C05G103770.1/Cla97C05G103790.1/Cla97C07G143370.1/Cla97C11G211710.1/Cla97C01G019400.1/Cla97C07G132580.1	10
GO:0052546	BP	GO:0052546	cell wall pectin metabolic process	6/872	24/9156	0.0221298	0.688523	0.688523	Cla97C05G100080.1/Cla97C05G100090.1/Cla97C11G211440.1/Cla97C07G137950.1/Cla97C07G132510.1/Cla97C05G082250.1	6
GO:0048193	BP	GO:0048193	Golgi vesicle transport	16/872	98/9156	0.0221887	0.688523	0.688523	Cla97C05G100070.1/Cla97C05G101820.1/Cla97C06G110740.1/Cla97C07G143720.1/Cla97C07G144110.1/Cla97C04G070380.1/Cla97C11G207630.1/Cla97C01G019310.1/Cla97C07G138090.1/Cla97C01G004730.1/Cla97C07G132530.1/Cla97C06G113650.1/Cla97C05G081550.1/Cla97C05G081560.1/Cla97C05G081580.1/Cla97C10G190970.1	16
GO:0000226	BP	GO:0000226	microtubule cytoskeleton organization	17/872	107/9156	0.0240082	0.733862	0.733862	Cla97C05G099790.1/Cla97C05G101820.1/Cla97C05G103370.1/Cla97C07G144400.1/Cla97C04G070420.1/Cla97C11G211710.1/Cla97C01G019300.1/Cla97C01G019310.1/Cla97C01G003240.1/Cla97C01G004750.1/Cla97C06G114600.1/Cla97C06G114390.1/Cla97C04G069190.1/Cla97C05G081600.1/Cla97C05G081610.1/Cla97C10G191180.1/Cla97C10G191350.1	17
GO:1905393	BP	GO:1905393	plant organ formation	21/872	141/9156	0.0256413	0.772255	0.772255	Cla97C05G099940.1/Cla97C05G102410.1/Cla97C05G103970.1/Cla97C07G143010.1/Cla97C07G143820.1/Cla97C02G032140.1/Cla97C02G032160.1/Cla97C02G032170.1/Cla97C02G032180.1/Cla97C02G032190.1/Cla97C02G032200.1/Cla97C02G032210.1/Cla97C02G032220.1/Cla97C02G032230.1/Cla97C11G211300.1/Cla97C11G211780.1/Cla97C01G019660.1/Cla97C01G019720.1/Cla97C01G019840.1/Cla97C07G132580.1/Cla97C10G191430.1	21
GO:0009250	BP	GO:0009250	glucan biosynthetic process	12/872	69/9156	0.0284226	0.843616	0.843616	Cla97C05G103050.1/Cla97C06G110780.1/Cla97C07G143650.1/Cla97C07G138160.1/Cla97C07G138170.1/Cla97C07G138180.1/Cla97C07G138190.1/Cla97C07G138200.1/Cla97C07G138310.1/Cla97C07G132400.1/Cla97C06G113770.1/Cla97C10G191350.1	12
GO:0000281	BP	GO:0000281	mitotic cytokinesis	14/872	86/9156	0.0317944	0.930214	0.930214	Cla97C05G100810.1/Cla97C05G101820.1/Cla97C05G104290.1/Cla97C06G110780.1/Cla97C02G032450.1/Cla97C01G019300.1/Cla97C07G138090.1/Cla97C07G138160.1/Cla97C07G138170.1/Cla97C07G138180.1/Cla97C07G138190.1/Cla97C07G138200.1/Cla97C07G138300.1/Cla97C05G081400.1	14
GO:0070646	BP	GO:0070646	protein modification by small protein removal	7/872	33/9156	0.0329056	0.949164	0.949164	Cla97C05G100600.1/Cla97C06G110740.1/Cla97C02G045710.1/Cla97C02G045720.1/Cla97C06G114610.1/Cla97C06G114200.1/Cla97C05G082260.1	7
GO:0097435	BP	GO:0097435	supramolecular fiber organization	19/872	128/9156	0.0336548	0.952197	0.952197	Cla97C05G099790.1/Cla97C05G100690.1/Cla97C05G100810.1/Cla97C02G045610.1/Cla97C04G070420.1/Cla97C02G032010.1/Cla97C02G032450.1/Cla97C11G207260.1/Cla97C01G019300.1/Cla97C01G003240.1/Cla97C01G004610.1/Cla97C01G004750.1/Cla97C07G132360.1/Cla97C06G114600.1/Cla97C04G069190.1/Cla97C05G082010.1/Cla97C05G082100.1/Cla97C05G082150.1/Cla97C10G191350.1	19
GO:0010026	BP	GO:0010026	trichome differentiation	13/872	79/9156	0.0348619	0.952197	0.952197	Cla97C05G099790.1/Cla97C05G101690.1/Cla97C05G101700.1/Cla97C05G101720.1/Cla97C05G104390.1/Cla97C02G045990.1/Cla97C11G211880.1/Cla97C07G138300.1/Cla97C01G003370.1/Cla97C06G114600.1/Cla97C05G081600.1/Cla97C05G081610.1/Cla97C10G191250.1	13
GO:0048448	BP	GO:0048448	stamen morphogenesis	5/872	20/9156	0.0358224	0.952197	0.952197	Cla97C11G207430.1/Cla97C11G207440.1/Cla97C11G207480.1/Cla97C01G019840.1/Cla97C07G132580.1	5
GO:0051261	BP	GO:0051261	protein depolymerization	5/872	20/9156	0.0358224	0.952197	0.952197	Cla97C02G045610.1/Cla97C11G207260.1/Cla97C01G004610.1/Cla97C06G114600.1/Cla97C05G082010.1	5
GO:0048364	BP	GO:0048364	root development	54/872	445/9156	0.0360438	0.952197	0.952197	Cla97C05G099830.1/Cla97C05G099910.1/Cla97C05G100150.1/Cla97C05G100680.1/Cla97C05G102020.1/Cla97C05G102260.1/Cla97C05G102410.1/Cla97C05G103970.1/Cla97C05G104200.1/Cla97C07G142920.1/Cla97C07G142930.1/Cla97C07G142940.1/Cla97C07G143650.1/Cla97C02G044880.1/Cla97C02G045110.1/Cla97C02G045550.1/Cla97C02G032020.1/Cla97C02G032140.1/Cla97C02G032160.1/Cla97C02G032170.1/Cla97C02G032180.1/Cla97C02G032190.1/Cla…	54
GO:0010090	BP	GO:0010090	trichome morphogenesis	10/872	56/9156	0.0368231	0.952197	0.952197	Cla97C05G099790.1/Cla97C05G101690.1/Cla97C05G101700.1/Cla97C05G101720.1/Cla97C07G138300.1/Cla97C01G003370.1/Cla97C06G114600.1/Cla97C05G081600.1/Cla97C05G081610.1/Cla97C10G191250.1	10
GO:0006767	BP	GO:0006767	water-soluble vitamin metabolic process	8/872	41/9156	0.0369423	0.952197	0.952197	Cla97C05G099740.1/Cla97C05G102590.1/Cla97C05G103490.1/Cla97C11G207240.1/Cla97C11G207250.1/Cla97C01G020190.1/Cla97C01G020200.1/Cla97C01G020400.1	8
GO:0006812	BP	GO:0006812	cation transport	45/872	362/9156	0.0371326	0.952197	0.952197	Cla97C10G193890.1/Cla97C05G100430.1/Cla97C05G100580.1/Cla97C05G101140.1/Cla97C05G102310.1/Cla97C05G104010.1/Cla97C05G104100.1/Cla97C05G104210.1/Cla97C06G110170.1/Cla97C07G144070.1/Cla97C02G044850.1/Cla97C02G045170.1/Cla97C02G045180.1/Cla97C02G045270.1/Cla97C02G045420.1/Cla97C02G045790.1/Cla97C02G032140.1/Cla97C02G032160.1/Cla97C02G032170.1/Cla97C02G032180.1/Cla97C02G032190.1/Cla97C02G032200.1/Cla…	45
GO:0035510	BP	GO:0035510	DNA dealkylation	4/872	14/9156	0.0376601	0.952197	0.952197	Cla97C05G100420.1/Cla97C05G102280.1/Cla97C07G143470.1/Cla97C07G143480.1	4
GO:0048658	BP	GO:0048658	anther wall tapetum development	4/872	14/9156	0.0376601	0.952197	0.952197	Cla97C11G207430.1/Cla97C11G207440.1/Cla97C11G207480.1/Cla97C07G132580.1	4
GO:0016485	BP	GO:0016485	protein processing	6/872	27/9156	0.0381488	0.952789	0.952789	Cla97C07G134740.1/Cla97C01G003910.1/Cla97C01G004320.1/Cla97C07G132440.1/Cla97C07G132450.1/Cla97C05G081660.1	6
GO:0022622	BP	GO:0022622	root system development	54/872	447/9156	0.0387378	0.955844	0.955844	Cla97C05G099830.1/Cla97C05G099910.1/Cla97C05G100150.1/Cla97C05G100680.1/Cla97C05G102020.1/Cla97C05G102260.1/Cla97C05G102410.1/Cla97C05G103970.1/Cla97C05G104200.1/Cla97C07G142920.1/Cla97C07G142930.1/Cla97C07G142940.1/Cla97C07G143650.1/Cla97C02G044880.1/Cla97C02G045110.1/Cla97C02G045550.1/Cla97C02G032020.1/Cla97C02G032140.1/Cla97C02G032160.1/Cla97C02G032170.1/Cla97C02G032180.1/Cla97C02G032190.1/Cla…	54
GO:0032989	BP	GO:0032989	cellular component morphogenesis	42/872	337/9156	0.0414485	0.999758	0.999758	Cla97C05G099790.1/Cla97C05G099970.1/Cla97C05G101690.1/Cla97C05G101700.1/Cla97C05G101720.1/Cla97C05G102260.1/Cla97C05G103070.1/Cla97C07G143370.1/Cla97C07G144110.1/Cla97C02G045990.1/Cla97C02G032010.1/Cla97C02G032330.1/Cla97C02G032560.1/Cla97C07G135500.1/Cla97C11G211440.1/Cla97C11G211780.1/Cla97C11G211880.1/Cla97C11G207430.1/Cla97C11G207440.1/Cla97C11G207480.1/Cla97C01G019310.1/Cla97C01G019400.1/Cla…	42
GO:0042181	BP	GO:0042181	ketone biosynthetic process	5/872	21/9156	0.0434534	0.999758	0.999758	Cla97C05G103750.1/Cla97C05G103760.1/Cla97C05G103770.1/Cla97C05G103790.1/Cla97C06G110680.1	5
GO:0010043	BP	GO:0010043	response to zinc ion	7/872	35/9156	0.0439273	0.999758	0.999758	Cla97C02G046130.1/Cla97C11G207650.1/Cla97C11G207660.1/Cla97C11G207670.1/Cla97C11G207690.1/Cla97C07G132520.1/Cla97C10G190960.1	7
GO:0061640	BP	GO:0061640	cytoskeleton-dependent cytokinesis	14/872	90/9156	0.0445941	0.999758	0.999758	Cla97C05G100810.1/Cla97C05G101820.1/Cla97C05G104290.1/Cla97C06G110780.1/Cla97C02G032450.1/Cla97C01G019300.1/Cla97C07G138090.1/Cla97C07G138160.1/Cla97C07G138170.1/Cla97C07G138180.1/Cla97C07G138190.1/Cla97C07G138200.1/Cla97C07G138300.1/Cla97C05G081400.1	14
GO:0048444	BP	GO:0048444	floral organ morphogenesis	10/872	58/9156	0.045498	0.999758	0.999758	Cla97C05G099940.1/Cla97C07G143010.1/Cla97C11G207430.1/Cla97C11G207440.1/Cla97C11G207480.1/Cla97C01G019840.1/Cla97C07G132580.1/Cla97C05G081600.1/Cla97C05G081610.1/Cla97C10G191070.1	10
GO:0000271	BP	GO:0000271	polysaccharide biosynthetic process	18/872	124/9156	0.0458637	0.999758	0.999758	Cla97C05G100080.1/Cla97C05G100090.1/Cla97C05G100740.1/Cla97C05G103050.1/Cla97C05G103200.1/Cla97C06G110780.1/Cla97C07G143650.1/Cla97C11G211440.1/Cla97C07G137950.1/Cla97C07G138160.1/Cla97C07G138170.1/Cla97C07G138180.1/Cla97C07G138190.1/Cla97C07G138200.1/Cla97C07G138310.1/Cla97C07G132400.1/Cla97C06G113770.1/Cla97C10G191350.1	18
GO:0030042	BP	GO:0030042	actin filament depolymerization	4/872	15/9156	0.0475988	0.999758	0.999758	Cla97C02G045610.1/Cla97C11G207260.1/Cla97C01G004610.1/Cla97C05G082010.1	4
GO:0030308	BP	GO:0030308	negative regulation of cell growth	4/872	15/9156	0.0475988	0.999758	0.999758	Cla97C05G100450.1/Cla97C07G142920.1/Cla97C07G142930.1/Cla97C07G142940.1	4
GO:0009664	BP	GO:0009664	plant-type cell wall organization	15/872	100/9156	0.0507314	0.999758	0.999758	Cla97C05G100080.1/Cla97C05G100090.1/Cla97C05G100190.1/Cla97C05G101820.1/Cla97C06G110270.1/Cla97C02G044750.1/Cla97C11G211440.1/Cla97C01G020000.1/Cla97C07G137950.1/Cla97C07G138060.1/Cla97C01G004760.1/Cla97C07G132510.1/Cla97C06G113740.1/Cla97C05G082240.1/Cla97C05G082250.1	15
GO:0010015	BP	GO:0010015	root morphogenesis	30/872	232/9156	0.051214	0.999758	0.999758	Cla97C05G100680.1/Cla97C05G102260.1/Cla97C05G102410.1/Cla97C05G103970.1/Cla97C05G104200.1/Cla97C07G143650.1/Cla97C02G032140.1/Cla97C02G032160.1/Cla97C02G032170.1/Cla97C02G032180.1/Cla97C02G032190.1/Cla97C02G032200.1/Cla97C02G032210.1/Cla97C02G032220.1/Cla97C02G032230.1/Cla97C11G211300.1/Cla97C11G211780.1/Cla97C11G207380.1/Cla97C01G019840.1/Cla97C01G020100.1/Cla97C01G020470.1/Cla97C07G138300.1/Cla…	30
GO:0071554	BP	GO:0071554	cell wall organization or biogenesis	39/872	316/9156	0.0544058	0.999758	0.999758	Cla97C05G099730.1/Cla97C05G099970.1/Cla97C05G100080.1/Cla97C05G100090.1/Cla97C05G100190.1/Cla97C05G100680.1/Cla97C05G100740.1/Cla97C05G101820.1/Cla97C05G103030.1/Cla97C05G103470.1/Cla97C05G103950.1/Cla97C06G110780.1/Cla97C06G110270.1/Cla97C07G142970.1/Cla97C07G142990.1/Cla97C07G143370.1/Cla97C02G044750.1/Cla97C02G045860.1/Cla97C11G211440.1/Cla97C01G019550.1/Cla97C01G020000.1/Cla97C01G020490.1/Cla…	39
GO:0010118	BP	GO:0010118	stomatal movement	17/872	118/9156	0.0544364	0.999758	0.999758	Cla97C10G193740.1/Cla97C05G104200.1/Cla97C06G110670.1/Cla97C07G142920.1/Cla97C07G142930.1/Cla97C07G142940.1/Cla97C07G143730.1/Cla97C02G046080.1/Cla97C02G046120.1/Cla97C02G032020.1/Cla97C01G020120.1/Cla97C07G138140.1/Cla97C01G003610.1/Cla97C07G132430.1/Cla97C06G114930.1/Cla97C06G114280.1/Cla97C04G069400.1	17
GO:0044264	BP	GO:0044264	cellular polysaccharide metabolic process	22/872	162/9156	0.0557846	0.999758	0.999758	Cla97C05G100080.1/Cla97C05G100090.1/Cla97C05G100190.1/Cla97C05G100740.1/Cla97C05G103050.1/Cla97C05G103190.1/Cla97C05G103200.1/Cla97C06G110780.1/Cla97C07G143650.1/Cla97C02G045770.1/Cla97C11G211440.1/Cla97C07G137950.1/Cla97C07G138160.1/Cla97C07G138170.1/Cla97C07G138180.1/Cla97C07G138190.1/Cla97C07G138200.1/Cla97C07G138310.1/Cla97C07G132400.1/Cla97C07G132510.1/Cla97C06G113770.1/Cla97C10G191350.1	22
GO:1905392	BP	GO:1905392	plant organ morphogenesis	44/872	364/9156	0.0572603	0.999758	0.999758	Cla97C05G099940.1/Cla97C05G100680.1/Cla97C05G102260.1/Cla97C05G102410.1/Cla97C05G103970.1/Cla97C05G104200.1/Cla97C06G110400.1/Cla97C07G143010.1/Cla97C07G143650.1/Cla97C02G032020.1/Cla97C02G032140.1/Cla97C02G032160.1/Cla97C02G032170.1/Cla97C02G032180.1/Cla97C02G032190.1/Cla97C02G032200.1/Cla97C02G032210.1/Cla97C02G032220.1/Cla97C02G032230.1/Cla97C11G211300.1/Cla97C11G211780.1/Cla97C11G207380.1/Cla…	44
GO:0044042	BP	GO:0044042	glucan metabolic process	17/872	119/9156	0.0581394	0.999758	0.999758	Cla97C05G103050.1/Cla97C05G103190.1/Cla97C05G103810.1/Cla97C05G103820.1/Cla97C06G110780.1/Cla97C07G143650.1/Cla97C02G045770.1/Cla97C07G138160.1/Cla97C07G138170.1/Cla97C07G138180.1/Cla97C07G138190.1/Cla97C07G138200.1/Cla97C07G138310.1/Cla97C07G132400.1/Cla97C07G132510.1/Cla97C06G113770.1/Cla97C10G191350.1	17
GO:0007017	BP	GO:0007017	microtubule-based process	21/872	154/9156	0.0584591	0.999758	0.999758	Cla97C05G099790.1/Cla97C05G101820.1/Cla97C05G103370.1/Cla97C07G144400.1/Cla97C04G070420.1/Cla97C11G211710.1/Cla97C01G019300.1/Cla97C01G019310.1/Cla97C01G003240.1/Cla97C01G003590.1/Cla97C01G004730.1/Cla97C01G004750.1/Cla97C06G114600.1/Cla97C06G114500.1/Cla97C06G114390.1/Cla97C06G113690.1/Cla97C04G069190.1/Cla97C05G081600.1/Cla97C05G081610.1/Cla97C10G191180.1/Cla97C10G191350.1	21
GO:0006029	BP	GO:0006029	proteoglycan metabolic process	4/872	16/9156	0.0588424	0.999758	0.999758	Cla97C05G103200.1/Cla97C05G103930.1/Cla97C06G114540.1/Cla97C10G190820.1	4
GO:0098655	BP	GO:0098655	cation transmembrane transport	35/872	281/9156	0.0590767	0.999758	0.999758	Cla97C10G193890.1/Cla97C05G100430.1/Cla97C05G100580.1/Cla97C05G101140.1/Cla97C05G102310.1/Cla97C05G104100.1/Cla97C05G104210.1/Cla97C06G110170.1/Cla97C07G144070.1/Cla97C02G044850.1/Cla97C02G045270.1/Cla97C02G045420.1/Cla97C02G045790.1/Cla97C02G032140.1/Cla97C02G032160.1/Cla97C02G032170.1/Cla97C02G032180.1/Cla97C02G032190.1/Cla97C02G032200.1/Cla97C02G032210.1/Cla97C02G032220.1/Cla97C02G032230.1/Cla…	35
GO:0030036	BP	GO:0030036	actin cytoskeleton organization	14/872	94/9156	0.0606398	0.999758	0.999758	Cla97C05G100690.1/Cla97C05G100810.1/Cla97C02G045610.1/Cla97C02G032010.1/Cla97C02G032130.1/Cla97C02G032450.1/Cla97C07G134600.1/Cla97C11G211290.1/Cla97C11G207260.1/Cla97C01G004610.1/Cla97C07G132360.1/Cla97C05G082010.1/Cla97C05G082100.1/Cla97C05G082150.1	14
GO:0010091	BP	GO:0010091	trichome branching	5/872	23/9156	0.0614232	0.999758	0.999758	Cla97C07G138300.1/Cla97C01G003370.1/Cla97C05G081600.1/Cla97C05G081610.1/Cla97C10G191250.1	5
GO:0009735	BP	GO:0009735	response to cytokinin	29/872	227/9156	0.0619162	0.999758	0.999758	Cla97C05G103140.1/Cla97C05G104200.1/Cla97C05G104390.1/Cla97C06G110570.1/Cla97C07G143650.1/Cla97C07G144160.1/Cla97C02G046000.1/Cla97C02G046130.1/Cla97C02G032410.1/Cla97C07G135630.1/Cla97C07G135640.1/Cla97C07G134640.1/Cla97C11G207380.1/Cla97C11G207420.1/Cla97C11G207650.1/Cla97C11G207660.1/Cla97C11G207670.1/Cla97C11G207680.1/Cla97C11G207690.1/Cla97C01G019840.1/Cla97C01G019890.1/Cla97C01G004620.1/Cla…	29
GO:0000904	BP	GO:0000904	cell morphogenesis involved in differentiation	25/872	192/9156	0.0658743	0.999758	0.999758	Cla97C05G099790.1/Cla97C05G101690.1/Cla97C05G101700.1/Cla97C05G101720.1/Cla97C05G102260.1/Cla97C07G144110.1/Cla97C02G045990.1/Cla97C11G211440.1/Cla97C11G211880.1/Cla97C01G020470.1/Cla97C07G138090.1/Cla97C07G138300.1/Cla97C01G003370.1/Cla97C01G004610.1/Cla97C06G114850.1/Cla97C06G114600.1/Cla97C06G114040.1/Cla97C06G114020.1/Cla97C06G114010.1/Cla97C10G190780.1/Cla97C04G069220.1/Cla97C05G081400.1/Cla…	25
GO:0006304	BP	GO:0006304	DNA modification	9/872	54/9156	0.0671331	0.999758	0.999758	Cla97C10G193550.1/Cla97C05G100420.1/Cla97C05G102280.1/Cla97C05G103280.1/Cla97C06G110760.1/Cla97C07G143470.1/Cla97C07G143480.1/Cla97C11G206990.1/Cla97C06G113730.1	9
GO:1901615	BP	GO:1901615	organic hydroxy compound metabolic process	33/872	266/9156	0.0682214	0.999758	0.999758	Cla97C10G193590.1/Cla97C10G193600.1/Cla97C10G193770.1/Cla97C10G193900.1/Cla97C05G100150.1/Cla97C05G100620.1/Cla97C05G100630.1/Cla97C05G100640.1/Cla97C05G100650.1/Cla97C05G101520.1/Cla97C05G103410.1/Cla97C05G103750.1/Cla97C05G103760.1/Cla97C05G103770.1/Cla97C05G103790.1/Cla97C07G143230.1/Cla97C07G143370.1/Cla97C07G143650.1/Cla97C07G144530.1/Cla97C02G045590.1/Cla97C02G046130.1/Cla97C02G032420.1/Cla…	33
GO:0000278	BP	GO:0000278	mitotic cell cycle	32/872	260/9156	0.0779331	0.999758	0.999758	Cla97C05G100600.1/Cla97C05G100810.1/Cla97C05G101170.1/Cla97C05G101820.1/Cla97C05G102020.1/Cla97C05G102530.1/Cla97C05G102550.1/Cla97C05G103370.1/Cla97C05G104290.1/Cla97C06G110780.1/Cla97C06G110440.1/Cla97C04G070420.1/Cla97C02G032450.1/Cla97C07G134760.1/Cla97C07G134600.1/Cla97C01G019300.1/Cla97C01G019910.1/Cla97C07G138090.1/Cla97C07G138160.1/Cla97C07G138170.1/Cla97C07G138180.1/Cla97C07G138190.1/Cla…	32
GO:0140115	BP	GO:0140115	export across plasma membrane	6/872	32/9156	0.0781617	0.999758	0.999758	Cla97C10G193890.1/Cla97C05G099970.1/Cla97C05G103970.1/Cla97C07G143170.1/Cla97C11G211910.1/Cla97C01G003310.1	6
GO:0071479	BP	GO:0071479	cellular response to ionizing radiation	3/872	11/9156	0.0795714	0.999758	0.999758	Cla97C07G143470.1/Cla97C07G143480.1/Cla97C07G134760.1	3
GO:0000910	BP	GO:0000910	cytokinesis	14/872	98/9156	0.0801849	0.999758	0.999758	Cla97C05G100810.1/Cla97C05G101820.1/Cla97C05G104290.1/Cla97C06G110780.1/Cla97C02G032450.1/Cla97C01G019300.1/Cla97C07G138090.1/Cla97C07G138160.1/Cla97C07G138170.1/Cla97C07G138180.1/Cla97C07G138190.1/Cla97C07G138200.1/Cla97C07G138300.1/Cla97C05G081400.1	14
GO:0006888	BP	GO:0006888	endoplasmic reticulum to Golgi vesicle-mediated transport	8/872	48/9156	0.081575	0.999758	0.999758	Cla97C06G110740.1/Cla97C07G144110.1/Cla97C04G070380.1/Cla97C11G207630.1/Cla97C07G138090.1/Cla97C07G132530.1/Cla97C06G113650.1/Cla97C10G190970.1	8
GO:0051703	BP	GO:0051703	biological process involved in intraspecies interaction between organisms	8/872	48/9156	0.081575	0.999758	0.999758	Cla97C05G101170.1/Cla97C05G101510.1/Cla97C07G142920.1/Cla97C07G142930.1/Cla97C07G142940.1/Cla97C04G070420.1/Cla97C01G020510.1/Cla97C01G003240.1	8
GO:0030029	BP	GO:0030029	actin filament-based process	15/872	107/9156	0.081875	0.999758	0.999758	Cla97C05G100690.1/Cla97C05G100810.1/Cla97C06G110580.1/Cla97C02G045610.1/Cla97C02G032010.1/Cla97C02G032130.1/Cla97C02G032450.1/Cla97C07G134600.1/Cla97C11G211290.1/Cla97C11G207260.1/Cla97C01G004610.1/Cla97C07G132360.1/Cla97C05G082010.1/Cla97C05G082100.1/Cla97C05G082150.1	15
GO:0034637	BP	GO:0034637	cellular carbohydrate biosynthetic process	18/872	134/9156	0.0846054	0.999758	0.999758	Cla97C05G100080.1/Cla97C05G100090.1/Cla97C05G100740.1/Cla97C05G103050.1/Cla97C05G103200.1/Cla97C06G110780.1/Cla97C07G143650.1/Cla97C11G211440.1/Cla97C07G137950.1/Cla97C07G138160.1/Cla97C07G138170.1/Cla97C07G138180.1/Cla97C07G138190.1/Cla97C07G138200.1/Cla97C07G138310.1/Cla97C07G132400.1/Cla97C06G113770.1/Cla97C10G191350.1	18
GO:0006303	BP	GO:0006303	double-strand break repair via nonhomologous end joining	4/872	18/9156	0.08513	0.999758	0.999758	Cla97C07G143470.1/Cla97C07G143480.1/Cla97C07G143640.1/Cla97C06G114970.1	4
GO:0052325	BP	GO:0052325	cell wall pectin biosynthetic process	4/872	18/9156	0.08513	0.999758	0.999758	Cla97C05G100080.1/Cla97C05G100090.1/Cla97C11G211440.1/Cla97C07G137950.1	4
GO:1903047	BP	GO:1903047	mitotic cell cycle process	25/872	198/9156	0.0873045	0.999758	0.999758	Cla97C05G100600.1/Cla97C05G100810.1/Cla97C05G101820.1/Cla97C05G102530.1/Cla97C05G102550.1/Cla97C05G103370.1/Cla97C05G104290.1/Cla97C06G110780.1/Cla97C06G110440.1/Cla97C02G032450.1/Cla97C07G134760.1/Cla97C01G019300.1/Cla97C01G019910.1/Cla97C07G138090.1/Cla97C07G138160.1/Cla97C07G138170.1/Cla97C07G138180.1/Cla97C07G138190.1/Cla97C07G138200.1/Cla97C07G138300.1/Cla97C01G004730.1/Cla97C06G114600.1/Cla…	25
GO:0009826	BP	GO:0009826	unidimensional cell growth	29/872	235/9156	0.087555	0.999758	0.999758	Cla97C05G099970.1/Cla97C05G103070.1/Cla97C07G143370.1/Cla97C07G144110.1/Cla97C02G045990.1/Cla97C02G032010.1/Cla97C02G032560.1/Cla97C07G135500.1/Cla97C11G211440.1/Cla97C11G211600.1/Cla97C11G211780.1/Cla97C11G211880.1/Cla97C01G019400.1/Cla97C01G020470.1/Cla97C07G138060.1/Cla97C01G003220.1/Cla97C01G003960.1/Cla97C01G004610.1/Cla97C01G004760.1/Cla97C06G114850.1/Cla97C06G114040.1/Cla97C06G114020.1/Cla…	29
GO:0045454	BP	GO:0045454	cell redox homeostasis	6/872	33/9156	0.0882186	0.999758	0.999758	Cla97C05G102830.1/Cla97C02G044830.1/Cla97C02G044840.1/Cla97C11G207140.1/Cla97C01G019440.1/Cla97C10G190770.1	6
GO:0000902	BP	GO:0000902	cell morphogenesis	40/872	339/9156	0.0896369	0.999758	0.999758	Cla97C05G099790.1/Cla97C05G099970.1/Cla97C05G101690.1/Cla97C05G101700.1/Cla97C05G101720.1/Cla97C05G102260.1/Cla97C05G103070.1/Cla97C07G143370.1/Cla97C07G144110.1/Cla97C02G045990.1/Cla97C02G032010.1/Cla97C02G032330.1/Cla97C02G032560.1/Cla97C07G135500.1/Cla97C11G211440.1/Cla97C11G211600.1/Cla97C11G211780.1/Cla97C11G211880.1/Cla97C01G019400.1/Cla97C01G020470.1/Cla97C07G138060.1/Cla97C07G138090.1/Cla…	40
GO:0009808	BP	GO:0009808	lignin metabolic process	8/872	49/9156	0.0897837	0.999758	0.999758	Cla97C07G143260.1/Cla97C07G143370.1/Cla97C07G144420.1/Cla97C02G044950.1/Cla97C01G019360.1/Cla97C01G019500.1/Cla97C05G081160.1/Cla97C05G081170.1	8
GO:0007031	BP	GO:0007031	peroxisome organization	7/872	41/9156	0.0899931	0.999758	0.999758	Cla97C10G193900.1/Cla97C05G103640.1/Cla97C02G045000.1/Cla97C07G138380.1/Cla97C06G114780.1/Cla97C05G081950.1/Cla97C05G082310.1	7
GO:0010089	BP	GO:0010089	xylem development	7/872	41/9156	0.0899931	0.999758	0.999758	Cla97C07G143820.1/Cla97C01G019550.1/Cla97C01G020600.1/Cla97C01G020610.1/Cla97C01G003320.1/Cla97C01G003920.1/Cla97C06G114600.1	7
GO:0006073	BP	GO:0006073	cellular glucan metabolic process	15/872	109/9156	0.0926388	0.999758	0.999758	Cla97C05G103050.1/Cla97C05G103190.1/Cla97C06G110780.1/Cla97C07G143650.1/Cla97C02G045770.1/Cla97C07G138160.1/Cla97C07G138170.1/Cla97C07G138180.1/Cla97C07G138190.1/Cla97C07G138200.1/Cla97C07G138310.1/Cla97C07G132400.1/Cla97C07G132510.1/Cla97C06G113770.1/Cla97C10G191350.1	15
GO:0045229	BP	GO:0045229	external encapsulating structure organization	23/872	181/9156	0.0927629	0.999758	0.999758	Cla97C05G100080.1/Cla97C05G100090.1/Cla97C05G100190.1/Cla97C05G100740.1/Cla97C05G101820.1/Cla97C05G103030.1/Cla97C06G110270.1/Cla97C02G044750.1/Cla97C11G211440.1/Cla97C11G207430.1/Cla97C11G207440.1/Cla97C11G207480.1/Cla97C01G020000.1/Cla97C01G020490.1/Cla97C07G137950.1/Cla97C07G138060.1/Cla97C01G004760.1/Cla97C07G132510.1/Cla97C07G132580.1/Cla97C06G114540.1/Cla97C06G113740.1/Cla97C05G082240.1/Cla…	23
GO:0051259	BP	GO:0051259	protein complex oligomerization	12/872	83/9156	0.0933714	0.999758	0.999758	Cla97C05G103150.1/Cla97C07G143260.1/Cla97C02G045000.1/Cla97C07G135630.1/Cla97C07G135640.1/Cla97C11G207040.1/Cla97C01G020490.1/Cla97C07G138130.1/Cla97C07G132470.1/Cla97C07G132480.1/Cla97C07G132500.1/Cla97C05G082070.1	12
GO:1901617	BP	GO:1901617	organic hydroxy compound biosynthetic process	19/872	145/9156	0.0943658	0.999758	0.999758	Cla97C10G193590.1/Cla97C10G193600.1/Cla97C10G193770.1/Cla97C05G100150.1/Cla97C05G101520.1/Cla97C05G103410.1/Cla97C05G103750.1/Cla97C05G103760.1/Cla97C05G103770.1/Cla97C05G103790.1/Cla97C07G143230.1/Cla97C07G143370.1/Cla97C02G045590.1/Cla97C11G211710.1/Cla97C11G207240.1/Cla97C11G207250.1/Cla97C01G019400.1/Cla97C01G003310.1/Cla97C07G132580.1	19
GO:0006637	BP	GO:0006637	acyl-CoA metabolic process	5/872	26/9156	0.095094	0.999758	0.999758	Cla97C05G103410.1/Cla97C06G110800.1/Cla97C06G114120.1/Cla97C06G114000.1/Cla97C05G081950.1	5
GO:0010143	BP	GO:0010143	cutin biosynthetic process	5/872	26/9156	0.095094	0.999758	0.999758	Cla97C05G101690.1/Cla97C05G101700.1/Cla97C05G101720.1/Cla97C05G103310.1/Cla97C05G103850.1	5
GO:0016132	BP	GO:0016132	brassinosteroid biosynthetic process	5/872	26/9156	0.095094	0.999758	0.999758	Cla97C05G101520.1/Cla97C07G143370.1/Cla97C11G211710.1/Cla97C01G019400.1/Cla97C07G132580.1	5
GO:0035383	BP	GO:0035383	thioester metabolic process	5/872	26/9156	0.095094	0.999758	0.999758	Cla97C05G103410.1/Cla97C06G110800.1/Cla97C06G114120.1/Cla97C06G114000.1/Cla97C05G081950.1	5
GO:0098662	BP	GO:0098662	inorganic cation transmembrane transport	30/872	247/9156	0.0974343	0.999758	0.999758	Cla97C10G193890.1/Cla97C05G100430.1/Cla97C05G102310.1/Cla97C05G104100.1/Cla97C06G110170.1/Cla97C07G144070.1/Cla97C02G044850.1/Cla97C02G045270.1/Cla97C02G045420.1/Cla97C02G045790.1/Cla97C02G032140.1/Cla97C02G032160.1/Cla97C02G032170.1/Cla97C02G032180.1/Cla97C02G032190.1/Cla97C02G032200.1/Cla97C02G032210.1/Cla97C02G032220.1/Cla97C02G032230.1/Cla97C07G134860.1/Cla97C11G211300.1/Cla97C11G211390.1/Cla…	30
GO:0010225	BP	GO:0010225	response to UV-C	3/872	12/9156	0.0988622	0.999758	0.999758	Cla97C07G143470.1/Cla97C07G143480.1/Cla97C11G207040.1	3
GO:0010389	BP	GO:0010389	regulation of G2/M transition of mitotic cell cycle	3/872	12/9156	0.0988622	0.999758	0.999758	Cla97C05G100600.1/Cla97C05G102530.1/Cla97C01G019910.1	3
GO:1902456	BP	GO:1902456	regulation of stomatal opening	3/872	12/9156	0.0988622	0.999758	0.999758	Cla97C02G046080.1/Cla97C02G046120.1/Cla97C01G003610.1	3
GO:0016579	BP	GO:0016579	protein deubiquitination	4/872	19/9156	0.100077	0.999758	0.999758	Cla97C06G110740.1/Cla97C02G045710.1/Cla97C02G045720.1/Cla97C06G114200.1	4
GO:0042136	BP	GO:0042136	neurotransmitter biosynthetic process	4/872	19/9156	0.100077	0.999758	0.999758	Cla97C07G143230.1/Cla97C01G003770.1/Cla97C01G003780.1/Cla97C06G114360.1	4
GO:0098876	BP	GO:0098876	vesicle-mediated transport to the plasma membrane	4/872	19/9156	0.100077	0.999758	0.999758	Cla97C07G138090.1/Cla97C05G081550.1/Cla97C05G081560.1/Cla97C05G081580.1	4
GO:0010038	BP	GO:0010038	response to metal ion	44/872	383/9156	0.10776	0.999758	0.999758	Cla97C05G099910.1/Cla97C05G100830.1/Cla97C05G100840.1/Cla97C05G100850.1/Cla97C05G100860.1/Cla97C05G100870.1/Cla97C05G100890.1/Cla97C05G100900.1/Cla97C05G100920.1/Cla97C05G100930.1/Cla97C05G100950.1/Cla97C05G100960.1/Cla97C05G100970.1/Cla97C05G100980.1/Cla97C05G101190.1/Cla97C05G101970.1/Cla97C04G069020.1/Cla97C06G110800.1/Cla97C07G142990.1/Cla97C07G143130.1/Cla97C07G143230.1/Cla97C07G144200.1/Cla…	44
GO:0031570	BP	GO:0031570	DNA integrity checkpoint signaling	5/872	27/9156	0.108036	0.999758	0.999758	Cla97C05G099910.1/Cla97C05G102530.1/Cla97C06G110440.1/Cla97C07G143230.1/Cla97C01G019910.1	5
GO:0006885	BP	GO:0006885	regulation of pH	7/872	43/9156	0.109737	0.999758	0.999758	Cla97C02G045170.1/Cla97C02G045180.1/Cla97C07G134810.1/Cla97C07G134820.1/Cla97C07G134870.1/Cla97C07G134880.1/Cla97C06G114930.1	7
GO:0033865	BP	GO:0033865	nucleoside bisphosphate metabolic process	6/872	35/9156	0.11033	0.999758	0.999758	Cla97C10G193690.1/Cla97C05G103410.1/Cla97C06G110800.1/Cla97C06G114120.1/Cla97C06G114000.1/Cla97C05G081950.1	6
GO:0033875	BP	GO:0033875	ribonucleoside bisphosphate metabolic process	6/872	35/9156	0.11033	0.999758	0.999758	Cla97C10G193690.1/Cla97C05G103410.1/Cla97C06G110800.1/Cla97C06G114120.1/Cla97C06G114000.1/Cla97C05G081950.1	6
GO:0034032	BP	GO:0034032	purine nucleoside bisphosphate metabolic process	6/872	35/9156	0.11033	0.999758	0.999758	Cla97C10G193690.1/Cla97C05G103410.1/Cla97C06G110800.1/Cla97C06G114120.1/Cla97C06G114000.1/Cla97C05G081950.1	6
GO:0140694	BP	GO:0140694	non-membrane-bounded organelle assembly	15/872	112/9156	0.110376	0.999758	0.999758	Cla97C10G193840.1/Cla97C05G100490.1/Cla97C05G101820.1/Cla97C04G070390.1/Cla97C02G031950.1/Cla97C07G135730.1/Cla97C11G211480.1/Cla97C11G207200.1/Cla97C11G207420.1/Cla97C04G069190.1/Cla97C05G081600.1/Cla97C05G081610.1/Cla97C05G081650.1/Cla97C05G082050.1/Cla97C10G191180.1	15
GO:0090626	BP	GO:0090626	plant epidermis morphogenesis	11/872	77/9156	0.112004	0.999758	0.999758	Cla97C05G099790.1/Cla97C05G101690.1/Cla97C05G101700.1/Cla97C05G101720.1/Cla97C07G138300.1/Cla97C01G003370.1/Cla97C06G114600.1/Cla97C05G081400.1/Cla97C05G081600.1/Cla97C05G081610.1/Cla97C10G191250.1	11
GO:0005976	BP	GO:0005976	polysaccharide metabolic process	25/872	204/9156	0.112937	0.999758	0.999758	Cla97C05G100080.1/Cla97C05G100090.1/Cla97C05G100190.1/Cla97C05G100740.1/Cla97C05G103050.1/Cla97C05G103190.1/Cla97C05G103200.1/Cla97C05G103810.1/Cla97C05G103820.1/Cla97C06G110780.1/Cla97C07G143650.1/Cla97C02G045770.1/Cla97C11G211440.1/Cla97C07G137950.1/Cla97C07G138160.1/Cla97C07G138170.1/Cla97C07G138180.1/Cla97C07G138190.1/Cla97C07G138200.1/Cla97C07G138310.1/Cla97C07G132400.1/Cla97C07G132510.1/Cla…	25
GO:0006101	BP	GO:0006101	citrate metabolic process	4/872	20/9156	0.116141	0.999758	0.999758	Cla97C05G103110.1/Cla97C06G110800.1/Cla97C01G020080.1/Cla97C01G020360.1	4
GO:0009827	BP	GO:0009827	plant-type cell wall modification	4/872	20/9156	0.116141	0.999758	0.999758	Cla97C05G100190.1/Cla97C01G004760.1/Cla97C06G113740.1/Cla97C05G082240.1	4
GO:0033108	BP	GO:0033108	mitochondrial respiratory chain complex assembly	4/872	20/9156	0.116141	0.999758	0.999758	Cla97C01G019280.1/Cla97C01G019290.1/Cla97C10G190810.1/Cla97C05G082410.1	4
GO:1901679	BP	GO:1901679	nucleotide transmembrane transport	4/872	20/9156	0.116141	0.999758	0.999758	Cla97C01G019380.1/Cla97C01G003250.1/Cla97C07G132460.1/Cla97C05G082370.1	4
GO:0009741	BP	GO:0009741	response to brassinosteroid	15/872	113/9156	0.116712	0.999758	0.999758	Cla97C05G100620.1/Cla97C05G100630.1/Cla97C05G100640.1/Cla97C05G100650.1/Cla97C06G110570.1/Cla97C07G142920.1/Cla97C07G142930.1/Cla97C07G142940.1/Cla97C07G143290.1/Cla97C07G143300.1/Cla97C02G045830.1/Cla97C11G207430.1/Cla97C11G207440.1/Cla97C11G207480.1/Cla97C01G004630.1	15
GO:0051604	BP	GO:0051604	protein maturation	8/872	52/9156	0.117146	0.999758	0.999758	Cla97C05G103780.1/Cla97C02G045240.1/Cla97C07G134740.1/Cla97C01G003910.1/Cla97C01G004320.1/Cla97C07G132440.1/Cla97C07G132450.1/Cla97C05G081660.1	8
GO:0006084	BP	GO:0006084	acetyl-CoA metabolic process	3/872	13/9156	0.119811	0.999758	0.999758	Cla97C05G103410.1/Cla97C06G114120.1/Cla97C06G114000.1	3
GO:0006760	BP	GO:0006760	folic acid-containing compound metabolic process	3/872	13/9156	0.119811	0.999758	0.999758	Cla97C10G193550.1/Cla97C05G102590.1/Cla97C11G207310.1	3
GO:0019853	BP	GO:0019853	L-ascorbic acid biosynthetic process	3/872	13/9156	0.119811	0.999758	0.999758	Cla97C01G020190.1/Cla97C01G020200.1/Cla97C01G020400.1	3
GO:0044774	BP	GO:0044774	mitotic DNA integrity checkpoint signaling	3/872	13/9156	0.119811	0.999758	0.999758	Cla97C05G102530.1/Cla97C06G110440.1/Cla97C01G019910.1	3
GO:0048513	BP	GO:0048513	animal organ development	11/872	78/9156	0.119839	0.999758	0.999758	Cla97C10G193890.1/Cla97C05G103150.1/Cla97C05G103750.1/Cla97C05G103760.1/Cla97C05G103770.1/Cla97C05G103790.1/Cla97C07G134760.1/Cla97C07G138120.1/Cla97C06G114800.1/Cla97C06G114540.1/Cla97C05G082070.1	11
GO:0042770	BP	GO:0042770	signal transduction in response to DNA damage	5/872	28/9156	0.121786	0.999758	0.999758	Cla97C05G102530.1/Cla97C06G110440.1/Cla97C07G143230.1/Cla97C01G019910.1/Cla97C06G114970.1	5
GO:0046364	BP	GO:0046364	monosaccharide biosynthetic process	6/872	36/9156	0.122349	0.999758	0.999758	Cla97C07G142990.1/Cla97C02G046130.1/Cla97C01G020190.1/Cla97C01G020200.1/Cla97C01G020400.1/Cla97C07G132400.1	6
GO:0042180	BP	GO:0042180	cellular ketone metabolic process	13/872	97/9156	0.130056	0.999758	0.999758	Cla97C10G193590.1/Cla97C10G193600.1/Cla97C05G099970.1/Cla97C05G103750.1/Cla97C05G103760.1/Cla97C05G103770.1/Cla97C05G103790.1/Cla97C06G110680.1/Cla97C07G143650.1/Cla97C01G020190.1/Cla97C01G020200.1/Cla97C01G020400.1/Cla97C01G003220.1	13
GO:0048506	BP	GO:0048506	regulation of timing of meristematic phase transition	7/872	45/9156	0.131581	0.999758	0.999758	Cla97C05G101980.1/Cla97C07G135600.1/Cla97C01G019620.1/Cla97C01G003220.1/Cla97C01G003350.1/Cla97C06G114840.1/Cla97C06G113990.1	7
GO:0048510	BP	GO:0048510	regulation of timing of transition from vegetative to reproductive phase	7/872	45/9156	0.131581	0.999758	0.999758	Cla97C05G101980.1/Cla97C07G135600.1/Cla97C01G019620.1/Cla97C01G003220.1/Cla97C01G003350.1/Cla97C06G114840.1/Cla97C06G113990.1	7
GO:0010228	BP	GO:0010228	vegetative to reproductive phase transition of meristem	22/872	180/9156	0.133137	0.999758	0.999758	Cla97C10G193780.1/Cla97C05G103080.1/Cla97C05G103860.1/Cla97C05G103980.1/Cla97C06G110220.1/Cla97C06G110200.1/Cla97C07G143190.1/Cla97C07G144420.1/Cla97C02G045400.1/Cla97C02G045410.1/Cla97C02G046220.1/Cla97C02G032560.1/Cla97C11G207650.1/Cla97C11G207660.1/Cla97C11G207670.1/Cla97C11G207690.1/Cla97C01G019620.1/Cla97C01G003350.1/Cla97C01G004430.1/Cla97C07G132630.1/Cla97C06G114630.1/Cla97C10G191090.1	22
GO:0006360	BP	GO:0006360	transcription by RNA polymerase I	4/872	21/9156	0.133244	0.999758	0.999758	Cla97C05G099820.1/Cla97C07G143970.1/Cla97C04G070320.1/Cla97C06G114340.1	4
GO:0009567	BP	GO:0009567	double fertilization forming a zygote and endosperm	4/872	21/9156	0.133244	0.999758	0.999758	Cla97C05G104130.1/Cla97C11G211900.1/Cla97C07G138090.1/Cla97C01G003160.1	4
GO:0030855	BP	GO:0030855	epithelial cell differentiation	4/872	21/9156	0.133244	0.999758	0.999758	Cla97C05G103150.1/Cla97C05G081600.1/Cla97C05G081610.1/Cla97C10G191070.1	4
GO:1902652	BP	GO:1902652	secondary alcohol metabolic process	4/872	21/9156	0.133244	0.999758	0.999758	Cla97C10G193900.1/Cla97C05G103410.1/Cla97C01G020080.1/Cla97C01G020360.1	4
GO:0042364	BP	GO:0042364	water-soluble vitamin biosynthetic process	6/872	37/9156	0.134982	0.999758	0.999758	Cla97C05G102590.1/Cla97C11G207240.1/Cla97C11G207250.1/Cla97C01G020190.1/Cla97C01G020200.1/Cla97C01G020400.1	6
GO:0045926	BP	GO:0045926	negative regulation of growth	6/872	37/9156	0.134982	0.999758	0.999758	Cla97C05G100450.1/Cla97C07G142920.1/Cla97C07G142930.1/Cla97C07G142940.1/Cla97C11G211920.1/Cla97C06G114390.1	6
GO:2001252	BP	GO:2001252	positive regulation of chromosome organization	6/872	37/9156	0.134982	0.999758	0.999758	Cla97C05G103870.1/Cla97C05G104160.1/Cla97C06G110470.1/Cla97C07G134760.1/Cla97C11G206990.1/Cla97C06G114970.1	6
GO:0016129	BP	GO:0016129	phytosteroid biosynthetic process	5/872	29/9156	0.136304	0.999758	0.999758	Cla97C05G101520.1/Cla97C07G143370.1/Cla97C11G211710.1/Cla97C01G019400.1/Cla97C07G132580.1	5
GO:0009834	BP	GO:0009834	plant-type secondary cell wall biogenesis	8/872	54/9156	0.137595	0.999758	0.999758	Cla97C05G099970.1/Cla97C06G110780.1/Cla97C07G142970.1/Cla97C07G143370.1/Cla97C01G019550.1/Cla97C01G003320.1/Cla97C01G003920.1/Cla97C06G114600.1	8
GO:0140352	BP	GO:0140352	export from cell	18/872	144/9156	0.140156	0.999758	0.999758	Cla97C10G193890.1/Cla97C05G099970.1/Cla97C05G102730.1/Cla97C05G103600.1/Cla97C05G103870.1/Cla97C05G103970.1/Cla97C05G104160.1/Cla97C07G143170.1/Cla97C07G143310.1/Cla97C11G211910.1/Cla97C11G207630.1/Cla97C01G003140.1/Cla97C01G003310.1/Cla97C06G114660.1/Cla97C06G113770.1/Cla97C05G081550.1/Cla97C05G081560.1/Cla97C05G081580.1	18
GO:0000266	BP	GO:0000266	mitochondrial fission	3/872	14/9156	0.142216	0.999758	0.999758	Cla97C06G110490.1/Cla97C07G138300.1/Cla97C06G114780.1	3
GO:0019852	BP	GO:0019852	L-ascorbic acid metabolic process	3/872	14/9156	0.142216	0.999758	0.999758	Cla97C01G020190.1/Cla97C01G020200.1/Cla97C01G020400.1	3
GO:0032481	BP	GO:0032481	positive regulation of type I interferon production	3/872	14/9156	0.142216	0.999758	0.999758	Cla97C05G103870.1/Cla97C05G104160.1/Cla97C07G143860.1	3
GO:0042558	BP	GO:0042558	pteridine-containing compound metabolic process	3/872	14/9156	0.142216	0.999758	0.999758	Cla97C10G193550.1/Cla97C05G102590.1/Cla97C11G207310.1	3
GO:0090307	BP	GO:0090307	mitotic spindle assembly	3/872	14/9156	0.142216	0.999758	0.999758	Cla97C05G101820.1/Cla97C04G069190.1/Cla97C10G191180.1	3
GO:1990069	BP	GO:1990069	stomatal opening	3/872	14/9156	0.142216	0.999758	0.999758	Cla97C02G046080.1/Cla97C02G046120.1/Cla97C01G003610.1	3
GO:0032984	BP	GO:0032984	protein-containing complex disassembly	7/872	46/9156	0.143254	0.999758	0.999758	Cla97C05G100810.1/Cla97C02G045610.1/Cla97C02G032450.1/Cla97C11G207260.1/Cla97C01G004610.1/Cla97C06G114600.1/Cla97C05G082010.1	7
GO:0065003	BP	GO:0065003	protein-containing complex assembly	53/872	481/9156	0.143279	0.999758	0.999758	Cla97C10G193650.1/Cla97C10G193840.1/Cla97C05G099790.1/Cla97C05G100490.1/Cla97C05G103150.1/Cla97C05G104270.1/Cla97C06G110750.1/Cla97C06G110240.1/Cla97C07G143260.1/Cla97C07G143270.1/Cla97C07G144400.1/Cla97C07G144480.1/Cla97C02G044870.1/Cla97C02G044940.1/Cla97C02G045000.1/Cla97C02G045610.1/Cla97C02G045890.1/Cla97C02G046300.1/Cla97C02G046310.1/Cla97C04G070390.1/Cla97C02G031950.1/Cla97C07G135630.1/Cla…	53
GO:0005996	BP	GO:0005996	monosaccharide metabolic process	10/872	72/9156	0.143828	0.999758	0.999758	Cla97C06G110160.1/Cla97C07G142990.1/Cla97C02G045440.1/Cla97C02G046130.1/Cla97C01G019850.1/Cla97C01G020190.1/Cla97C01G020200.1/Cla97C01G020400.1/Cla97C07G132400.1/Cla97C06G113770.1	10
GO:0044089	BP	GO:0044089	positive regulation of cellular component biogenesis	10/872	72/9156	0.143828	0.999758	0.999758	Cla97C02G044940.1/Cla97C02G045000.1/Cla97C11G206990.1/Cla97C11G207260.1/Cla97C01G019550.1/Cla97C07G138240.1/Cla97C01G003920.1/Cla97C06G114970.1/Cla97C06G114340.1/Cla97C04G069190.1	10
GO:0030490	BP	GO:0030490	maturation of SSU-rRNA	6/872	38/9156	0.148201	0.999758	0.999758	Cla97C05G100770.1/Cla97C06G110360.1/Cla97C07G143970.1/Cla97C07G135730.1/Cla97C11G207110.1/Cla97C04G069300.1	6
GO:0003333	BP	GO:0003333	amino acid transmembrane transport	8/872	55/9156	0.14845	0.999758	0.999758	Cla97C05G101110.1/Cla97C05G102840.1/Cla97C05G102850.1/Cla97C05G104210.1/Cla97C07G143130.1/Cla97C07G143170.1/Cla97C02G045790.1/Cla97C11G211910.1	8
GO:0006865	BP	GO:0006865	amino acid transport	8/872	55/9156	0.14845	0.999758	0.999758	Cla97C05G101110.1/Cla97C05G102840.1/Cla97C05G102850.1/Cla97C05G104210.1/Cla97C07G143130.1/Cla97C07G143170.1/Cla97C02G045790.1/Cla97C11G211910.1	8
GO:0016049	BP	GO:0016049	cell growth	41/872	366/9156	0.152634	0.999758	0.999758	Cla97C05G099970.1/Cla97C05G100450.1/Cla97C05G103030.1/Cla97C05G103070.1/Cla97C07G142920.1/Cla97C07G142930.1/Cla97C07G142940.1/Cla97C07G143370.1/Cla97C07G143650.1/Cla97C07G144110.1/Cla97C02G045990.1/Cla97C02G032010.1/Cla97C02G032330.1/Cla97C02G032560.1/Cla97C07G135500.1/Cla97C11G211440.1/Cla97C11G211600.1/Cla97C11G211780.1/Cla97C11G211880.1/Cla97C01G019300.1/Cla97C01G019400.1/Cla97C01G019840.1/Cla…	41
GO:0006855	BP	GO:0006855	xenobiotic transmembrane transport	13/872	100/9156	0.153655	0.999758	0.999758	Cla97C10G193740.1/Cla97C05G101140.1/Cla97C05G102650.1/Cla97C05G104110.1/Cla97C05G104210.1/Cla97C02G045570.1/Cla97C11G207460.1/Cla97C11G207470.1/Cla97C01G003190.1/Cla97C01G003610.1/Cla97C07G132460.1/Cla97C06G114720.1/Cla97C06G114480.1	13
GO:0042908	BP	GO:0042908	xenobiotic transport	13/872	100/9156	0.153655	0.999758	0.999758	Cla97C10G193740.1/Cla97C05G101140.1/Cla97C05G102650.1/Cla97C05G104110.1/Cla97C05G104210.1/Cla97C02G045570.1/Cla97C11G207460.1/Cla97C11G207470.1/Cla97C01G003190.1/Cla97C01G003610.1/Cla97C07G132460.1/Cla97C06G114720.1/Cla97C06G114480.1	13
GO:0051301	BP	GO:0051301	cell division	25/872	212/9156	0.153763	0.999758	0.999758	Cla97C05G100810.1/Cla97C05G101660.1/Cla97C05G101820.1/Cla97C05G102340.1/Cla97C05G103150.1/Cla97C05G104290.1/Cla97C06G110780.1/Cla97C07G143820.1/Cla97C02G032450.1/Cla97C11G206990.1/Cla97C01G019300.1/Cla97C07G138090.1/Cla97C07G138160.1/Cla97C07G138170.1/Cla97C07G138180.1/Cla97C07G138190.1/Cla97C07G138200.1/Cla97C07G138300.1/Cla97C01G004570.1/Cla97C06G114460.1/Cla97C06G113990.1/Cla97C05G081400.1/Cla…	25
GO:0010638	BP	GO:0010638	positive regulation of organelle organization	11/872	82/9156	0.15413	0.999758	0.999758	Cla97C05G102730.1/Cla97C05G103870.1/Cla97C05G104160.1/Cla97C06G110470.1/Cla97C07G134760.1/Cla97C11G206990.1/Cla97C11G207260.1/Cla97C01G004320.1/Cla97C06G114970.1/Cla97C06G114200.1/Cla97C04G069190.1	11
GO:0098869	BP	GO:0098869	cellular oxidant detoxification	11/872	82/9156	0.15413	0.999758	0.999758	Cla97C05G102830.1/Cla97C06G110560.1/Cla97C06G110270.1/Cla97C07G144240.1/Cla97C02G044750.1/Cla97C11G211370.1/Cla97C01G019440.1/Cla97C01G019890.1/Cla97C01G020000.1/Cla97C01G020550.1/Cla97C10G190770.1	11
GO:0016143	BP	GO:0016143	S-glycoside metabolic process	8/872	56/9156	0.159707	0.999758	0.999758	Cla97C10G193540.1/Cla97C10G193680.1/Cla97C05G102090.1/Cla97C11G207390.1/Cla97C01G003210.1/Cla97C01G003220.1/Cla97C01G004370.1/Cla97C05G081310.1	8
GO:0019757	BP	GO:0019757	glycosinolate metabolic process	8/872	56/9156	0.159707	0.999758	0.999758	Cla97C10G193540.1/Cla97C10G193680.1/Cla97C05G102090.1/Cla97C11G207390.1/Cla97C01G003210.1/Cla97C01G003220.1/Cla97C01G004370.1/Cla97C05G081310.1	8
GO:0019760	BP	GO:0019760	glucosinolate metabolic process	8/872	56/9156	0.159707	0.999758	0.999758	Cla97C10G193540.1/Cla97C10G193680.1/Cla97C05G102090.1/Cla97C11G207390.1/Cla97C01G003210.1/Cla97C01G003220.1/Cla97C01G004370.1/Cla97C05G081310.1	8
GO:0001510	BP	GO:0001510	RNA methylation	6/872	39/9156	0.161978	0.999758	0.999758	Cla97C10G193660.1/Cla97C05G101570.1/Cla97C05G103240.1/Cla97C11G211720.1/Cla97C01G019410.1/Cla97C05G082340.1	6
GO:0009152	BP	GO:0009152	purine ribonucleotide biosynthetic process	10/872	74/9156	0.16322	0.999758	0.999758	Cla97C10G193690.1/Cla97C05G103850.1/Cla97C05G104100.1/Cla97C04G069020.1/Cla97C02G046130.1/Cla97C07G134860.1/Cla97C11G207210.1/Cla97C01G004020.1/Cla97C06G114120.1/Cla97C06G114000.1	10
GO:0001819	BP	GO:0001819	positive regulation of cytokine production	3/872	15/9156	0.165871	0.999758	0.999758	Cla97C05G103870.1/Cla97C05G104160.1/Cla97C07G143860.1	3
GO:0006805	BP	GO:0006805	xenobiotic metabolic process	3/872	15/9156	0.165871	0.999758	0.999758	Cla97C10G193900.1/Cla97C05G081160.1/Cla97C05G081170.1	3
GO:0008544	BP	GO:0008544	epidermis development	3/872	15/9156	0.165871	0.999758	0.999758	Cla97C05G081600.1/Cla97C05G081610.1/Cla97C10G191070.1	3
GO:0009226	BP	GO:0009226	nucleotide-sugar biosynthetic process	3/872	15/9156	0.165871	0.999758	0.999758	Cla97C07G135500.1/Cla97C01G003310.1/Cla97C10G190780.1	3
GO:0009913	BP	GO:0009913	epidermal cell differentiation	3/872	15/9156	0.165871	0.999758	0.999758	Cla97C05G081600.1/Cla97C05G081610.1/Cla97C10G191070.1	3
GO:0031109	BP	GO:0031109	microtubule polymerization or depolymerization	3/872	15/9156	0.165871	0.999758	0.999758	Cla97C05G099790.1/Cla97C06G114600.1/Cla97C04G069190.1	3
GO:0035725	BP	GO:0035725	sodium ion transmembrane transport	3/872	15/9156	0.165871	0.999758	0.999758	Cla97C10G193890.1/Cla97C07G138090.1/Cla97C06G114930.1	3
GO:1902749	BP	GO:1902749	regulation of cell cycle G2/M phase transition	3/872	15/9156	0.165871	0.999758	0.999758	Cla97C05G100600.1/Cla97C05G102530.1/Cla97C01G019910.1	3
GO:0051130	BP	GO:0051130	positive regulation of cellular component organization	15/872	120/9156	0.166855	0.999758	0.999758	Cla97C05G102730.1/Cla97C05G103870.1/Cla97C05G104160.1/Cla97C06G110470.1/Cla97C02G044940.1/Cla97C02G045000.1/Cla97C02G032330.1/Cla97C07G134760.1/Cla97C11G206990.1/Cla97C11G207260.1/Cla97C07G138240.1/Cla97C01G004320.1/Cla97C06G114970.1/Cla97C06G114200.1/Cla97C04G069190.1	15
GO:0034728	BP	GO:0034728	nucleosome organization	5/872	31/9156	0.16746	0.999758	0.999758	Cla97C07G144480.1/Cla97C02G045250.1/Cla97C02G046300.1/Cla97C02G046310.1/Cla97C06G114840.1	5
GO:0044728	BP	GO:0044728	DNA methylation or demethylation	7/872	48/9156	0.168009	0.999758	0.999758	Cla97C10G193550.1/Cla97C05G103280.1/Cla97C06G110760.1/Cla97C07G143470.1/Cla97C07G143480.1/Cla97C11G206990.1/Cla97C06G113730.1	7
GO:0000077	BP	GO:0000077	DNA damage checkpoint signaling	4/872	23/9156	0.170223	0.999758	0.999758	Cla97C05G102530.1/Cla97C06G110440.1/Cla97C07G143230.1/Cla97C01G019910.1	4
GO:0009225	BP	GO:0009225	nucleotide-sugar metabolic process	4/872	23/9156	0.170223	0.999758	0.999758	Cla97C07G142990.1/Cla97C07G135500.1/Cla97C01G003310.1/Cla97C10G190780.1	4
GO:0046834	BP	GO:0046834	lipid phosphorylation	4/872	23/9156	0.170223	0.999758	0.999758	Cla97C02G032130.1/Cla97C11G211290.1/Cla97C01G004780.1/Cla97C05G081260.1	4
GO:0072530	BP	GO:0072530	purine-containing compound transmembrane transport	4/872	23/9156	0.170223	0.999758	0.999758	Cla97C05G101140.1/Cla97C01G003250.1/Cla97C07G132460.1/Cla97C05G082370.1	4
GO:0042274	BP	GO:0042274	ribosomal small subunit biogenesis	8/872	57/9156	0.171351	0.999758	0.999758	Cla97C05G100770.1/Cla97C06G110360.1/Cla97C07G143970.1/Cla97C07G135730.1/Cla97C11G211480.1/Cla97C11G207110.1/Cla97C11G207420.1/Cla97C04G069300.1	8
GO:1990748	BP	GO:1990748	cellular detoxification	11/872	84/9156	0.172965	0.999758	0.999758	Cla97C05G102830.1/Cla97C06G110560.1/Cla97C06G110270.1/Cla97C07G144240.1/Cla97C02G044750.1/Cla97C11G211370.1/Cla97C01G019440.1/Cla97C01G019890.1/Cla97C01G020000.1/Cla97C01G020550.1/Cla97C10G190770.1	11
GO:0006164	BP	GO:0006164	purine nucleotide biosynthetic process	10/872	75/9156	0.17337	0.999758	0.999758	Cla97C10G193690.1/Cla97C05G103850.1/Cla97C05G104100.1/Cla97C04G069020.1/Cla97C02G046130.1/Cla97C07G134860.1/Cla97C11G207210.1/Cla97C01G004020.1/Cla97C06G114120.1/Cla97C06G114000.1	10
GO:0044272	BP	GO:0044272	sulfur compound biosynthetic process	10/872	75/9156	0.17337	0.999758	0.999758	Cla97C10G193540.1/Cla97C10G193680.1/Cla97C05G103200.1/Cla97C11G207240.1/Cla97C11G207250.1/Cla97C01G020370.1/Cla97C01G004370.1/Cla97C06G114540.1/Cla97C06G114120.1/Cla97C06G114000.1	10
GO:0060560	BP	GO:0060560	developmental growth involved in morphogenesis	32/872	283/9156	0.173745	0.999758	0.999758	Cla97C05G099970.1/Cla97C05G103070.1/Cla97C07G143370.1/Cla97C07G144110.1/Cla97C02G045990.1/Cla97C02G032010.1/Cla97C02G032330.1/Cla97C02G032560.1/Cla97C07G135500.1/Cla97C11G211440.1/Cla97C11G211600.1/Cla97C11G211780.1/Cla97C11G211880.1/Cla97C01G019400.1/Cla97C01G019840.1/Cla97C01G020470.1/Cla97C07G138060.1/Cla97C01G003220.1/Cla97C01G003390.1/Cla97C01G003960.1/Cla97C01G004610.1/Cla97C01G004760.1/Cla…	32
GO:0071555	BP	GO:0071555	cell wall organization	18/872	149/9156	0.174236	0.999758	0.999758	Cla97C05G100080.1/Cla97C05G100090.1/Cla97C05G100190.1/Cla97C05G100740.1/Cla97C05G101820.1/Cla97C05G103030.1/Cla97C06G110270.1/Cla97C02G044750.1/Cla97C11G211440.1/Cla97C01G020000.1/Cla97C01G020490.1/Cla97C07G137950.1/Cla97C07G138060.1/Cla97C01G004760.1/Cla97C07G132510.1/Cla97C06G113740.1/Cla97C05G082240.1/Cla97C05G082250.1	18
GO:0019395	BP	GO:0019395	fatty acid oxidation	6/872	40/9156	0.176279	0.999758	0.999758	Cla97C05G103310.1/Cla97C07G138380.1/Cla97C01G003290.1/Cla97C01G004400.1/Cla97C06G114580.1/Cla97C06G114510.1	6
GO:0030198	BP	GO:0030198	extracellular matrix organization	6/872	40/9156	0.176279	0.999758	0.999758	Cla97C05G101820.1/Cla97C11G207430.1/Cla97C11G207440.1/Cla97C11G207480.1/Cla97C07G132580.1/Cla97C06G114540.1	6
GO:0031122	BP	GO:0031122	cytoplasmic microtubule organization	6/872	40/9156	0.176279	0.999758	0.999758	Cla97C04G070420.1/Cla97C01G019300.1/Cla97C01G003240.1/Cla97C01G004750.1/Cla97C04G069190.1/Cla97C10G191350.1	6
GO:0043062	BP	GO:0043062	extracellular structure organization	6/872	40/9156	0.176279	0.999758	0.999758	Cla97C05G101820.1/Cla97C11G207430.1/Cla97C11G207440.1/Cla97C11G207480.1/Cla97C07G132580.1/Cla97C06G114540.1	6
GO:0070647	BP	GO:0070647	protein modification by small protein conjugation or removal	45/872	411/9156	0.177546	0.999758	0.999758	Cla97C10G193780.1/Cla97C05G100600.1/Cla97C05G101920.1/Cla97C05G102550.1/Cla97C05G102880.1/Cla97C05G103150.1/Cla97C06G110740.1/Cla97C06G110650.1/Cla97C06G110640.1/Cla97C06G110530.1/Cla97C06G110400.1/Cla97C02G045340.1/Cla97C02G045430.1/Cla97C02G045710.1/Cla97C02G045720.1/Cla97C02G045990.1/Cla97C02G046200.1/Cla97C02G046220.1/Cla97C02G032280.1/Cla97C02G032330.1/Cla97C11G211760.1/Cla97C11G211810.1/Cla…	45
GO:0040034	BP	GO:0040034	regulation of development, heterochronic	8/872	58/9156	0.183365	0.999758	0.999758	Cla97C05G101980.1/Cla97C07G135600.1/Cla97C01G019620.1/Cla97C01G003220.1/Cla97C01G003350.1/Cla97C06G114840.1/Cla97C06G113990.1/Cla97C05G081920.1	8
GO:0000462	BP	GO:0000462	maturation of SSU-rRNA from tricistronic rRNA transcript (SSU-rRNA, 5.8S rRNA, LSU-rRNA)	5/872	32/9156	0.183997	0.999758	0.999758	Cla97C05G100770.1/Cla97C06G110360.1/Cla97C07G143970.1/Cla97C07G135730.1/Cla97C04G069300.1	5
GO:0006575	BP	GO:0006575	cellular modified amino acid metabolic process	9/872	67/9156	0.184113	0.999758	0.999758	Cla97C10G193550.1/Cla97C05G099740.1/Cla97C05G102590.1/Cla97C05G103490.1/Cla97C05G104140.1/Cla97C07G143670.1/Cla97C11G207310.1/Cla97C01G020100.1/Cla97C10G190960.1	9
GO:0010051	BP	GO:0010051	xylem and phloem pattern formation	9/872	67/9156	0.184113	0.999758	0.999758	Cla97C05G099830.1/Cla97C05G100740.1/Cla97C05G102150.1/Cla97C05G102410.1/Cla97C06G110400.1/Cla97C07G138300.1/Cla97C10G190610.1/Cla97C10G190630.1/Cla97C10G191090.1	9
GO:0031497	BP	GO:0031497	chromatin assembly	9/872	67/9156	0.184113	0.999758	0.999758	Cla97C05G103280.1/Cla97C06G110760.1/Cla97C06G110220.1/Cla97C07G144090.1/Cla97C07G144480.1/Cla97C02G046300.1/Cla97C02G046310.1/Cla97C11G206990.1/Cla97C06G114840.1	9
GO:0098660	BP	GO:0098660	inorganic ion transmembrane transport	32/872	285/9156	0.184308	0.999758	0.999758	Cla97C10G193890.1/Cla97C05G100430.1/Cla97C05G102310.1/Cla97C05G104100.1/Cla97C06G110170.1/Cla97C07G144070.1/Cla97C02G044850.1/Cla97C02G045270.1/Cla97C02G045420.1/Cla97C02G045790.1/Cla97C02G032140.1/Cla97C02G032160.1/Cla97C02G032170.1/Cla97C02G032180.1/Cla97C02G032190.1/Cla97C02G032200.1/Cla97C02G032210.1/Cla97C02G032220.1/Cla97C02G032230.1/Cla97C07G134860.1/Cla97C11G211300.1/Cla97C11G211390.1/Cla…	32
GO:0016051	BP	GO:0016051	carbohydrate biosynthetic process	23/872	198/9156	0.184336	0.999758	0.999758	Cla97C05G100080.1/Cla97C05G100090.1/Cla97C05G100740.1/Cla97C05G103050.1/Cla97C05G103200.1/Cla97C06G110780.1/Cla97C07G142990.1/Cla97C07G143650.1/Cla97C02G046130.1/Cla97C11G211440.1/Cla97C01G020190.1/Cla97C01G020200.1/Cla97C01G020400.1/Cla97C07G137950.1/Cla97C07G138160.1/Cla97C07G138170.1/Cla97C07G138180.1/Cla97C07G138190.1/Cla97C07G138200.1/Cla97C07G138310.1/Cla97C07G132400.1/Cla97C06G113770.1/Cla…	23
GO:0045489	BP	GO:0045489	pectin biosynthetic process	4/872	24/9156	0.189915	0.999758	0.999758	Cla97C05G100080.1/Cla97C05G100090.1/Cla97C11G211440.1/Cla97C07G137950.1	4
GO:0072350	BP	GO:0072350	tricarboxylic acid metabolic process	4/872	24/9156	0.189915	0.999758	0.999758	Cla97C05G103110.1/Cla97C06G110800.1/Cla97C01G020080.1/Cla97C01G020360.1	4
GO:1903338	BP	GO:1903338	regulation of cell wall organization or biogenesis	4/872	24/9156	0.189915	0.999758	0.999758	Cla97C01G019550.1/Cla97C01G003320.1/Cla97C01G003920.1/Cla97C06G114600.1	4
GO:0006568	BP	GO:0006568	tryptophan metabolic process	3/872	16/9156	0.190569	0.999758	0.999758	Cla97C05G099970.1/Cla97C07G143230.1/Cla97C04G069140.1	3
GO:0006586	BP	GO:0006586	indolalkylamine metabolic process	3/872	16/9156	0.190569	0.999758	0.999758	Cla97C05G099970.1/Cla97C07G143230.1/Cla97C04G069140.1	3
GO:0032479	BP	GO:0032479	regulation of type I interferon production	3/872	16/9156	0.190569	0.999758	0.999758	Cla97C05G103870.1/Cla97C05G104160.1/Cla97C07G143860.1	3
GO:0032606	BP	GO:0032606	type I interferon production	3/872	16/9156	0.190569	0.999758	0.999758	Cla97C05G103870.1/Cla97C05G104160.1/Cla97C07G143860.1	3
GO:0060260	BP	GO:0060260	regulation of transcription initiation from RNA polymerase II promoter	3/872	16/9156	0.190569	0.999758	0.999758	Cla97C02G044940.1/Cla97C07G138240.1/Cla97C06G114970.1	3
GO:0060261	BP	GO:0060261	positive regulation of transcription initiation from RNA polymerase II promoter	3/872	16/9156	0.190569	0.999758	0.999758	Cla97C02G044940.1/Cla97C07G138240.1/Cla97C06G114970.1	3
GO:0071577	BP	GO:0071577	zinc ion transmembrane transport	3/872	16/9156	0.190569	0.999758	0.999758	Cla97C06G110170.1/Cla97C02G045420.1/Cla97C11G207350.1	3
GO:2000144	BP	GO:2000144	positive regulation of DNA-templated transcription, initiation	3/872	16/9156	0.190569	0.999758	0.999758	Cla97C02G044940.1/Cla97C07G138240.1/Cla97C06G114970.1	3
GO:2000652	BP	GO:2000652	regulation of secondary cell wall biogenesis	3/872	16/9156	0.190569	0.999758	0.999758	Cla97C01G019550.1/Cla97C01G003320.1/Cla97C01G003920.1	3
GO:0042445	BP	GO:0042445	hormone metabolic process	30/872	267/9156	0.192445	0.999758	0.999758	Cla97C10G193540.1/Cla97C10G193680.1/Cla97C05G099970.1/Cla97C05G100160.1/Cla97C05G100620.1/Cla97C05G100630.1/Cla97C05G100640.1/Cla97C05G100650.1/Cla97C05G101100.1/Cla97C05G101520.1/Cla97C05G103120.1/Cla97C05G103750.1/Cla97C05G103760.1/Cla97C05G103770.1/Cla97C05G103790.1/Cla97C06G110570.1/Cla97C07G143370.1/Cla97C07G143650.1/Cla97C07G144530.1/Cla97C02G032290.1/Cla97C02G032560.1/Cla97C11G211710.1/Cla…	30
GO:0000209	BP	GO:0000209	protein polyubiquitination	9/872	68/9156	0.195585	0.999758	0.999758	Cla97C05G102550.1/Cla97C05G103150.1/Cla97C02G045990.1/Cla97C02G032330.1/Cla97C11G211760.1/Cla97C01G004640.1/Cla97C06G114800.1/Cla97C06G114460.1/Cla97C05G081780.1	9
GO:0042255	BP	GO:0042255	ribosome assembly	9/872	68/9156	0.195585	0.999758	0.999758	Cla97C10G193840.1/Cla97C05G100490.1/Cla97C04G070390.1/Cla97C02G031950.1/Cla97C07G135730.1/Cla97C11G211480.1/Cla97C11G207200.1/Cla97C11G207420.1/Cla97C05G081650.1	9
GO:0044703	BP	GO:0044703	multi-organism reproductive process	17/872	143/9156	0.200488	0.999758	0.999758	Cla97C05G103150.1/Cla97C05G104130.1/Cla97C05G104140.1/Cla97C07G142920.1/Cla97C07G142930.1/Cla97C07G142940.1/Cla97C07G144060.1/Cla97C11G211900.1/Cla97C01G019310.1/Cla97C01G019650.1/Cla97C01G020390.1/Cla97C01G020510.1/Cla97C07G138090.1/Cla97C01G003160.1/Cla97C07G132660.1/Cla97C05G081790.1/Cla97C05G081880.1	17
GO:0072348	BP	GO:0072348	sulfur compound transport	5/872	33/9156	0.2011	0.999758	0.999758	Cla97C11G207380.1/Cla97C11G207610.1/Cla97C01G003250.1/Cla97C06G114720.1/Cla97C05G082370.1	5
GO:0006605	BP	GO:0006605	protein targeting	18/872	153/9156	0.204306	0.999758	0.999758	Cla97C10G193710.1/Cla97C10G193900.1/Cla97C05G100070.1/Cla97C07G143660.1/Cla97C02G045000.1/Cla97C02G032540.1/Cla97C07G134810.1/Cla97C07G134820.1/Cla97C07G134870.1/Cla97C01G020050.1/Cla97C07G138090.1/Cla97C07G138380.1/Cla97C01G004180.1/Cla97C07G132440.1/Cla97C07G132450.1/Cla97C06G113680.1/Cla97C06G113650.1/Cla97C05G081830.1	18
GO:0031334	BP	GO:0031334	positive regulation of protein-containing complex assembly	6/872	42/9156	0.206317	0.999758	0.999758	Cla97C02G044940.1/Cla97C02G045000.1/Cla97C11G207260.1/Cla97C07G138240.1/Cla97C06G114970.1/Cla97C04G069190.1	6
GO:0060429	BP	GO:0060429	epithelium development	6/872	42/9156	0.206317	0.999758	0.999758	Cla97C05G103150.1/Cla97C07G138120.1/Cla97C01G003260.1/Cla97C05G081600.1/Cla97C05G081610.1/Cla97C10G191070.1	6
GO:0006766	BP	GO:0006766	vitamin metabolic process	8/872	60/9156	0.208427	0.999758	0.999758	Cla97C05G099740.1/Cla97C05G102590.1/Cla97C05G103490.1/Cla97C11G207240.1/Cla97C11G207250.1/Cla97C01G020190.1/Cla97C01G020200.1/Cla97C01G020400.1	8
GO:0006862	BP	GO:0006862	nucleotide transport	4/872	25/9156	0.210281	0.999758	0.999758	Cla97C01G019380.1/Cla97C01G003250.1/Cla97C07G132460.1/Cla97C05G082370.1	4
GO:1905269	BP	GO:1905269	positive regulation of chromatin organization	4/872	25/9156	0.210281	0.999758	0.999758	Cla97C06G110470.1/Cla97C07G134760.1/Cla97C11G206990.1/Cla97C06G114970.1	4
GO:0000086	BP	GO:0000086	G2/M transition of mitotic cell cycle	3/872	17/9156	0.216113	0.999758	0.999758	Cla97C05G100600.1/Cla97C05G102530.1/Cla97C01G019910.1	3
GO:0002793	BP	GO:0002793	positive regulation of peptide secretion	3/872	17/9156	0.216113	0.999758	0.999758	Cla97C05G102730.1/Cla97C05G103870.1/Cla97C05G104160.1	3
GO:0006099	BP	GO:0006099	tricarboxylic acid cycle	3/872	17/9156	0.216113	0.999758	0.999758	Cla97C05G103110.1/Cla97C06G110800.1/Cla97C01G020360.1	3
GO:0006814	BP	GO:0006814	sodium ion transport	3/872	17/9156	0.216113	0.999758	0.999758	Cla97C10G193890.1/Cla97C07G138090.1/Cla97C06G114930.1	3
GO:0030705	BP	GO:0030705	cytoskeleton-dependent intracellular transport	3/872	17/9156	0.216113	0.999758	0.999758	Cla97C05G101820.1/Cla97C01G004730.1/Cla97C06G114500.1	3
GO:0033866	BP	GO:0033866	nucleoside bisphosphate biosynthetic process	3/872	17/9156	0.216113	0.999758	0.999758	Cla97C10G193690.1/Cla97C06G114120.1/Cla97C06G114000.1	3
GO:0034030	BP	GO:0034030	ribonucleoside bisphosphate biosynthetic process	3/872	17/9156	0.216113	0.999758	0.999758	Cla97C10G193690.1/Cla97C06G114120.1/Cla97C06G114000.1	3
GO:0034033	BP	GO:0034033	purine nucleoside bisphosphate biosynthetic process	3/872	17/9156	0.216113	0.999758	0.999758	Cla97C10G193690.1/Cla97C06G114120.1/Cla97C06G114000.1	3
GO:0042398	BP	GO:0042398	cellular modified amino acid biosynthetic process	3/872	17/9156	0.216113	0.999758	0.999758	Cla97C05G102590.1/Cla97C05G104140.1/Cla97C11G207310.1	3
GO:0050714	BP	GO:0050714	positive regulation of protein secretion	3/872	17/9156	0.216113	0.999758	0.999758	Cla97C05G102730.1/Cla97C05G103870.1/Cla97C05G104160.1	3
GO:0051017	BP	GO:0051017	actin filament bundle assembly	3/872	17/9156	0.216113	0.999758	0.999758	Cla97C07G132360.1/Cla97C05G082100.1/Cla97C05G082150.1	3
GO:0061572	BP	GO:0061572	actin filament bundle organization	3/872	17/9156	0.216113	0.999758	0.999758	Cla97C07G132360.1/Cla97C05G082100.1/Cla97C05G082150.1	3
GO:1901336	BP	GO:1901336	lactone biosynthetic process	3/872	17/9156	0.216113	0.999758	0.999758	Cla97C01G020190.1/Cla97C01G020200.1/Cla97C01G020400.1	3
GO:0007034	BP	GO:0007034	vacuolar transport	10/872	79/9156	0.216746	0.999758	0.999758	Cla97C05G100070.1/Cla97C02G045110.1/Cla97C02G032540.1/Cla97C07G134810.1/Cla97C07G134820.1/Cla97C07G134870.1/Cla97C01G020050.1/Cla97C06G113680.1/Cla97C06G113650.1/Cla97C05G081830.1	10
GO:0016032	BP	GO:0016032	viral process	5/872	34/9156	0.218713	0.999758	0.999758	Cla97C05G102660.1/Cla97C05G103140.1/Cla97C05G103830.1/Cla97C11G207180.1/Cla97C05G082050.1	5
GO:0043622	BP	GO:0043622	cortical microtubule organization	5/872	34/9156	0.218713	0.999758	0.999758	Cla97C04G070420.1/Cla97C01G019300.1/Cla97C01G003240.1/Cla97C01G004750.1/Cla97C10G191350.1	5
GO:0006338	BP	GO:0006338	chromatin remodeling	9/872	70/9156	0.219398	0.999758	0.999758	Cla97C05G101980.1/Cla97C07G144480.1/Cla97C02G045250.1/Cla97C02G046300.1/Cla97C02G046310.1/Cla97C11G206990.1/Cla97C11G207040.1/Cla97C06G114840.1/Cla97C05G081810.1	9
GO:0007015	BP	GO:0007015	actin filament organization	9/872	70/9156	0.219398	0.999758	0.999758	Cla97C05G100690.1/Cla97C02G045610.1/Cla97C02G032010.1/Cla97C11G207260.1/Cla97C01G004610.1/Cla97C07G132360.1/Cla97C05G082010.1/Cla97C05G082100.1/Cla97C05G082150.1	9
GO:0048646	BP	GO:0048646	anatomical structure formation involved in morphogenesis	30/872	272/9156	0.221959	0.999758	0.999758	Cla97C05G099940.1/Cla97C05G102410.1/Cla97C05G103150.1/Cla97C05G103970.1/Cla97C07G143010.1/Cla97C07G143820.1/Cla97C02G046060.1/Cla97C02G032140.1/Cla97C02G032160.1/Cla97C02G032170.1/Cla97C02G032180.1/Cla97C02G032190.1/Cla97C02G032200.1/Cla97C02G032210.1/Cla97C02G032220.1/Cla97C02G032230.1/Cla97C11G211300.1/Cla97C11G211780.1/Cla97C11G207430.1/Cla97C11G207440.1/Cla97C11G207480.1/Cla97C01G019310.1/Cla…	30
GO:0032147	BP	GO:0032147	activation of protein kinase activity	6/872	43/9156	0.221979	0.999758	0.999758	Cla97C05G101170.1/Cla97C04G070420.1/Cla97C07G134600.1/Cla97C01G003240.1/Cla97C01G004750.1/Cla97C06G114780.1	6
GO:0048653	BP	GO:0048653	anther development	7/872	52/9156	0.222502	0.999758	0.999758	Cla97C07G143260.1/Cla97C11G207430.1/Cla97C11G207440.1/Cla97C11G207480.1/Cla97C01G019660.1/Cla97C07G132430.1/Cla97C07G132580.1	7
GO:0034220	BP	GO:0034220	ion transmembrane transport	52/872	491/9156	0.224457	0.999758	0.999758	Cla97C10G193890.1/Cla97C05G100430.1/Cla97C05G100580.1/Cla97C05G101110.1/Cla97C05G101140.1/Cla97C05G102310.1/Cla97C05G102650.1/Cla97C05G102840.1/Cla97C05G102850.1/Cla97C05G104100.1/Cla97C05G104210.1/Cla97C06G110170.1/Cla97C07G143130.1/Cla97C07G143170.1/Cla97C07G144070.1/Cla97C02G044850.1/Cla97C02G045270.1/Cla97C02G045420.1/Cla97C02G045790.1/Cla97C02G032140.1/Cla97C02G032160.1/Cla97C02G032170.1/Cla…	52
GO:0051648	BP	GO:0051648	vesicle localization	4/872	26/9156	0.231225	0.999758	0.999758	Cla97C05G102730.1/Cla97C06G110580.1/Cla97C04G070380.1/Cla97C11G207630.1	4
GO:0061025	BP	GO:0061025	membrane fusion	9/872	71/9156	0.231707	0.999758	0.999758	Cla97C05G102730.1/Cla97C04G070380.1/Cla97C11G211900.1/Cla97C07G138090.1/Cla97C07G138400.1/Cla97C01G003160.1/Cla97C07G132530.1/Cla97C06G114660.1/Cla97C06G113650.1	9
GO:0042446	BP	GO:0042446	hormone biosynthetic process	20/872	176/9156	0.233658	0.999758	0.999758	Cla97C10G193540.1/Cla97C10G193680.1/Cla97C05G101100.1/Cla97C05G101520.1/Cla97C05G103120.1/Cla97C05G103750.1/Cla97C05G103760.1/Cla97C05G103770.1/Cla97C05G103790.1/Cla97C06G110570.1/Cla97C07G143370.1/Cla97C02G032290.1/Cla97C02G032560.1/Cla97C11G211710.1/Cla97C01G019400.1/Cla97C01G003220.1/Cla97C01G004400.1/Cla97C07G132580.1/Cla97C07G132660.1/Cla97C06G113990.1	20
GO:0016125	BP	GO:0016125	sterol metabolic process	8/872	62/9156	0.234735	0.999758	0.999758	Cla97C10G193900.1/Cla97C05G101520.1/Cla97C05G103410.1/Cla97C02G032420.1/Cla97C02G032430.1/Cla97C11G211710.1/Cla97C01G019400.1/Cla97C07G132580.1	8
GO:0022618	BP	GO:0022618	ribonucleoprotein complex assembly	15/872	128/9156	0.235489	0.999758	0.999758	Cla97C10G193840.1/Cla97C05G100490.1/Cla97C06G110750.1/Cla97C06G110240.1/Cla97C04G070390.1/Cla97C02G031950.1/Cla97C07G135730.1/Cla97C11G211480.1/Cla97C11G207200.1/Cla97C11G207420.1/Cla97C05G081600.1/Cla97C05G081610.1/Cla97C05G081650.1/Cla97C05G082050.1/Cla97C05G082070.1	15
GO:0030258	BP	GO:0030258	lipid modification	13/872	109/9156	0.236299	0.999758	0.999758	Cla97C10G193900.1/Cla97C05G103310.1/Cla97C02G032130.1/Cla97C07G134630.1/Cla97C11G211290.1/Cla97C01G020470.1/Cla97C07G138380.1/Cla97C01G003290.1/Cla97C01G004400.1/Cla97C01G004780.1/Cla97C06G114580.1/Cla97C06G114510.1/Cla97C05G081260.1	13
GO:0019318	BP	GO:0019318	hexose metabolic process	6/872	44/9156	0.238017	0.999758	0.999758	Cla97C06G110160.1/Cla97C02G045440.1/Cla97C02G046130.1/Cla97C01G019850.1/Cla97C07G132400.1/Cla97C06G113770.1	6
GO:0045488	BP	GO:0045488	pectin metabolic process	6/872	44/9156	0.238017	0.999758	0.999758	Cla97C05G100080.1/Cla97C05G100090.1/Cla97C11G211440.1/Cla97C07G137950.1/Cla97C07G132510.1/Cla97C05G082250.1	6
GO:0009856	BP	GO:0009856	pollination	20/872	177/9156	0.241534	0.999758	0.999758	Cla97C05G100810.1/Cla97C07G142920.1/Cla97C07G142930.1/Cla97C07G142940.1/Cla97C07G143260.1/Cla97C07G144110.1/Cla97C11G211440.1/Cla97C11G207430.1/Cla97C11G207440.1/Cla97C11G207480.1/Cla97C01G020510.1/Cla97C01G004610.1/Cla97C06G114850.1/Cla97C06G114780.1/Cla97C06G114040.1/Cla97C06G114020.1/Cla97C06G114010.1/Cla97C06G113670.1/Cla97C10G190780.1/Cla97C04G069220.1	20
GO:0044706	BP	GO:0044706	multi-multicellular organism process	20/872	177/9156	0.241534	0.999758	0.999758	Cla97C05G100810.1/Cla97C07G142920.1/Cla97C07G142930.1/Cla97C07G142940.1/Cla97C07G143260.1/Cla97C07G144110.1/Cla97C11G211440.1/Cla97C11G207430.1/Cla97C11G207440.1/Cla97C11G207480.1/Cla97C01G020510.1/Cla97C01G004610.1/Cla97C06G114850.1/Cla97C06G114780.1/Cla97C06G114040.1/Cla97C06G114020.1/Cla97C06G114010.1/Cla97C06G113670.1/Cla97C10G190780.1/Cla97C04G069220.1	20
GO:0050826	BP	GO:0050826	response to freezing	3/872	18/9156	0.242309	0.999758	0.999758	Cla97C07G144060.1/Cla97C01G003220.1/Cla97C06G113810.1	3
GO:0051047	BP	GO:0051047	positive regulation of secretion	3/872	18/9156	0.242309	0.999758	0.999758	Cla97C05G102730.1/Cla97C05G103870.1/Cla97C05G104160.1	3
GO:0051225	BP	GO:0051225	spindle assembly	3/872	18/9156	0.242309	0.999758	0.999758	Cla97C05G101820.1/Cla97C04G069190.1/Cla97C10G191180.1	3
GO:0051289	BP	GO:0051289	protein homotetramerization	3/872	18/9156	0.242309	0.999758	0.999758	Cla97C07G132470.1/Cla97C07G132480.1/Cla97C07G132500.1	3
GO:0062014	BP	GO:0062014	negative regulation of small molecule metabolic process	3/872	18/9156	0.242309	0.999758	0.999758	Cla97C01G020190.1/Cla97C01G020200.1/Cla97C01G020400.1	3
GO:0090354	BP	GO:0090354	regulation of auxin metabolic process	3/872	18/9156	0.242309	0.999758	0.999758	Cla97C05G099970.1/Cla97C06G110570.1/Cla97C07G132660.1	3
GO:0098739	BP	GO:0098739	import across plasma membrane	3/872	18/9156	0.242309	0.999758	0.999758	Cla97C10G193890.1/Cla97C05G101140.1/Cla97C06G114930.1	3
GO:1901334	BP	GO:1901334	lactone metabolic process	3/872	18/9156	0.242309	0.999758	0.999758	Cla97C01G020190.1/Cla97C01G020200.1/Cla97C01G020400.1	3
GO:1903532	BP	GO:1903532	positive regulation of secretion by cell	3/872	18/9156	0.242309	0.999758	0.999758	Cla97C05G102730.1/Cla97C05G103870.1/Cla97C05G104160.1	3
GO:2001057	BP	GO:2001057	reactive nitrogen species metabolic process	3/872	18/9156	0.242309	0.999758	0.999758	Cla97C07G138140.1/Cla97C01G003770.1/Cla97C01G003780.1	3
GO:0002478	BP	GO:0002478	antigen processing and presentation of exogenous peptide antigen	2/872	10/9156	0.245479	0.999758	0.999758	Cla97C05G101820.1/Cla97C01G004730.1	2
GO:0006591	BP	GO:0006591	ornithine metabolic process	2/872	10/9156	0.245479	0.999758	0.999758	Cla97C05G100200.1/Cla97C05G102740.1	2
GO:0006809	BP	GO:0006809	nitric oxide biosynthetic process	2/872	10/9156	0.245479	0.999758	0.999758	Cla97C01G003770.1/Cla97C01G003780.1	2
GO:0006882	BP	GO:0006882	cellular zinc ion homeostasis	2/872	10/9156	0.245479	0.999758	0.999758	Cla97C06G110170.1/Cla97C11G207350.1	2
GO:0010207	BP	GO:0010207	photosystem II assembly	2/872	10/9156	0.245479	0.999758	0.999758	Cla97C10G193650.1/Cla97C01G020170.1	2
GO:0016055	BP	GO:0016055	Wnt signaling pathway	2/872	10/9156	0.245479	0.999758	0.999758	Cla97C05G103200.1/Cla97C07G138120.1	2
GO:0018195	BP	GO:0018195	peptidyl-arginine modification	2/872	10/9156	0.245479	0.999758	0.999758	Cla97C01G004210.1/Cla97C06G114630.1	2
GO:0018216	BP	GO:0018216	peptidyl-arginine methylation	2/872	10/9156	0.245479	0.999758	0.999758	Cla97C01G004210.1/Cla97C06G114630.1	2
GO:0019884	BP	GO:0019884	antigen processing and presentation of exogenous antigen	2/872	10/9156	0.245479	0.999758	0.999758	Cla97C05G101820.1/Cla97C01G004730.1	2
GO:0019886	BP	GO:0019886	antigen processing and presentation of exogenous peptide antigen via MHC class II	2/872	10/9156	0.245479	0.999758	0.999758	Cla97C05G101820.1/Cla97C01G004730.1	2
GO:0030111	BP	GO:0030111	regulation of Wnt signaling pathway	2/872	10/9156	0.245479	0.999758	0.999758	Cla97C05G103200.1/Cla97C07G138120.1	2
GO:0030834	BP	GO:0030834	regulation of actin filament depolymerization	2/872	10/9156	0.245479	0.999758	0.999758	Cla97C02G045610.1/Cla97C11G207260.1	2
GO:0032206	BP	GO:0032206	positive regulation of telomere maintenance	2/872	10/9156	0.245479	0.999758	0.999758	Cla97C05G103870.1/Cla97C05G104160.1	2
GO:0032352	BP	GO:0032352	positive regulation of hormone metabolic process	2/872	10/9156	0.245479	0.999758	0.999758	Cla97C05G099970.1/Cla97C07G132660.1	2
GO:0042547	BP	GO:0042547	cell wall modification involved in multidimensional cell growth	2/872	10/9156	0.245479	0.999758	0.999758	Cla97C05G103030.1/Cla97C06G113740.1	2
GO:0042559	BP	GO:0042559	pteridine-containing compound biosynthetic process	2/872	10/9156	0.245479	0.999758	0.999758	Cla97C05G102590.1/Cla97C11G207310.1	2
GO:0048199	BP	GO:0048199	vesicle targeting, to, from or within Golgi	2/872	10/9156	0.245479	0.999758	0.999758	Cla97C04G070380.1/Cla97C11G207630.1	2
GO:0048863	BP	GO:0048863	stem cell differentiation	2/872	10/9156	0.245479	0.999758	0.999758	Cla97C04G069390.1/Cla97C05G082070.1	2
GO:0060070	BP	GO:0060070	canonical Wnt signaling pathway	2/872	10/9156	0.245479	0.999758	0.999758	Cla97C05G103200.1/Cla97C07G138120.1	2
GO:0060828	BP	GO:0060828	regulation of canonical Wnt signaling pathway	2/872	10/9156	0.245479	0.999758	0.999758	Cla97C05G103200.1/Cla97C07G138120.1	2
GO:0090333	BP	GO:0090333	regulation of stomatal closure	2/872	10/9156	0.245479	0.999758	0.999758	Cla97C01G020120.1/Cla97C06G114930.1	2
GO:0090376	BP	GO:0090376	seed trichome differentiation	2/872	10/9156	0.245479	0.999758	0.999758	Cla97C02G045990.1/Cla97C11G211880.1	2
GO:0090378	BP	GO:0090378	seed trichome elongation	2/872	10/9156	0.245479	0.999758	0.999758	Cla97C02G045990.1/Cla97C11G211880.1	2
GO:0099504	BP	GO:0099504	synaptic vesicle cycle	2/872	10/9156	0.245479	0.999758	0.999758	Cla97C05G102730.1/Cla97C02G032330.1	2
GO:0198738	BP	GO:0198738	cell-cell signaling by wnt	2/872	10/9156	0.245479	0.999758	0.999758	Cla97C05G103200.1/Cla97C07G138120.1	2
GO:1901880	BP	GO:1901880	negative regulation of protein depolymerization	2/872	10/9156	0.245479	0.999758	0.999758	Cla97C02G045610.1/Cla97C11G207260.1	2
GO:1905114	BP	GO:1905114	cell surface receptor signaling pathway involved in cell-cell signaling	2/872	10/9156	0.245479	0.999758	0.999758	Cla97C05G103200.1/Cla97C07G138120.1	2
GO:2000027	BP	GO:2000027	regulation of animal organ morphogenesis	2/872	10/9156	0.245479	0.999758	0.999758	Cla97C05G103150.1/Cla97C07G138120.1	2
GO:0045944	BP	GO:0045944	positive regulation of transcription by RNA polymerase II	13/872	110/9156	0.246434	0.999758	0.999758	Cla97C05G102260.1/Cla97C05G102680.1/Cla97C05G103870.1/Cla97C05G104160.1/Cla97C07G143730.1/Cla97C02G044940.1/Cla97C07G135600.1/Cla97C11G207060.1/Cla97C01G019480.1/Cla97C07G138240.1/Cla97C06G114970.1/Cla97C06G114250.1/Cla97C06G114160.1	13
GO:0009566	BP	GO:0009566	fertilization	4/872	27/9156	0.252649	0.999758	0.999758	Cla97C05G104130.1/Cla97C11G211900.1/Cla97C07G138090.1/Cla97C01G003160.1	4
GO:0009887	BP	GO:0009887	animal organ morphogenesis	4/872	27/9156	0.252649	0.999758	0.999758	Cla97C05G103150.1/Cla97C07G134760.1/Cla97C07G138120.1/Cla97C06G114800.1	4
GO:0042133	BP	GO:0042133	neurotransmitter metabolic process	4/872	27/9156	0.252649	0.999758	0.999758	Cla97C07G143230.1/Cla97C01G003770.1/Cla97C01G003780.1/Cla97C06G114360.1	4
GO:0050877	BP	GO:0050877	nervous system process	4/872	27/9156	0.252649	0.999758	0.999758	Cla97C10G193890.1/Cla97C05G103150.1/Cla97C07G134760.1/Cla97C07G138090.1	4
GO:0009686	BP	GO:0009686	gibberellin biosynthetic process	6/872	45/9156	0.254392	0.999758	0.999758	Cla97C10G193540.1/Cla97C10G193680.1/Cla97C05G101100.1/Cla97C02G032560.1/Cla97C01G003220.1/Cla97C06G113990.1	6
GO:0034440	BP	GO:0034440	lipid oxidation	6/872	45/9156	0.254392	0.999758	0.999758	Cla97C05G103310.1/Cla97C07G138380.1/Cla97C01G003290.1/Cla97C01G004400.1/Cla97C06G114580.1/Cla97C06G114510.1	6
GO:0000027	BP	GO:0000027	ribosomal large subunit assembly	5/872	36/9156	0.255233	0.999758	0.999758	Cla97C10G193840.1/Cla97C05G100490.1/Cla97C04G070390.1/Cla97C11G207200.1/Cla97C05G081650.1	5
GO:0009251	BP	GO:0009251	glucan catabolic process	5/872	36/9156	0.255233	0.999758	0.999758	Cla97C05G103050.1/Cla97C05G103190.1/Cla97C05G103810.1/Cla97C05G103820.1/Cla97C02G045770.1	5
GO:0051222	BP	GO:0051222	positive regulation of protein transport	5/872	36/9156	0.255233	0.999758	0.999758	Cla97C05G102730.1/Cla97C05G103870.1/Cla97C05G104160.1/Cla97C07G138090.1/Cla97C06G114200.1	5
GO:0009260	BP	GO:0009260	ribonucleotide biosynthetic process	11/872	92/9156	0.257981	0.999758	0.999758	Cla97C10G193690.1/Cla97C05G103850.1/Cla97C05G104100.1/Cla97C04G069020.1/Cla97C02G046130.1/Cla97C07G134860.1/Cla97C11G207210.1/Cla97C11G207640.1/Cla97C01G004020.1/Cla97C06G114120.1/Cla97C06G114000.1	11
GO:0046390	BP	GO:0046390	ribose phosphate biosynthetic process	11/872	92/9156	0.257981	0.999758	0.999758	Cla97C10G193690.1/Cla97C05G103850.1/Cla97C05G104100.1/Cla97C04G069020.1/Cla97C02G046130.1/Cla97C07G134860.1/Cla97C11G207210.1/Cla97C11G207640.1/Cla97C01G004020.1/Cla97C06G114120.1/Cla97C06G114000.1	11
GO:0046777	BP	GO:0046777	protein autophosphorylation	17/872	150/9156	0.259947	0.999758	0.999758	Cla97C05G100810.1/Cla97C05G103210.1/Cla97C05G103740.1/Cla97C05G104290.1/Cla97C07G142920.1/Cla97C07G142930.1/Cla97C07G142940.1/Cla97C02G045010.1/Cla97C02G032450.1/Cla97C11G211920.1/Cla97C01G019720.1/Cla97C01G020070.1/Cla97C01G020490.1/Cla97C01G003270.1/Cla97C06G114780.1/Cla97C06G113990.1/Cla97C05G081670.1	17
GO:0009150	BP	GO:0009150	purine ribonucleotide metabolic process	14/872	121/9156	0.260586	0.999758	0.999758	Cla97C10G193690.1/Cla97C05G103410.1/Cla97C05G103850.1/Cla97C05G104100.1/Cla97C04G069020.1/Cla97C06G110800.1/Cla97C02G046130.1/Cla97C07G134740.1/Cla97C07G134860.1/Cla97C11G207210.1/Cla97C01G004020.1/Cla97C06G114120.1/Cla97C06G114000.1/Cla97C05G081950.1	14
GO:0018105	BP	GO:0018105	peptidyl-serine phosphorylation	8/872	64/9156	0.262116	0.999758	0.999758	Cla97C05G103210.1/Cla97C05G103740.1/Cla97C02G045030.1/Cla97C02G045040.1/Cla97C01G019720.1/Cla97C01G003270.1/Cla97C06G113640.1/Cla97C06G113630.1	8
GO:0019932	BP	GO:0019932	second-messenger-mediated signaling	7/872	55/9156	0.266892	0.999758	0.999758	Cla97C05G101510.1/Cla97C04G069070.1/Cla97C07G144070.1/Cla97C11G211390.1/Cla97C01G020480.1/Cla97C06G114850.1/Cla97C06G114640.1	7
GO:0051050	BP	GO:0051050	positive regulation of transport	7/872	55/9156	0.266892	0.999758	0.999758	Cla97C05G102730.1/Cla97C05G103870.1/Cla97C05G104010.1/Cla97C05G104160.1/Cla97C02G032330.1/Cla97C07G138090.1/Cla97C06G114200.1	7
GO:0009698	BP	GO:0009698	phenylpropanoid metabolic process	13/872	112/9156	0.267177	0.999758	0.999758	Cla97C05G100080.1/Cla97C05G100090.1/Cla97C05G102430.1/Cla97C07G143260.1/Cla97C07G143370.1/Cla97C07G144420.1/Cla97C02G044950.1/Cla97C02G031870.1/Cla97C01G019360.1/Cla97C01G019500.1/Cla97C07G137950.1/Cla97C05G081160.1/Cla97C05G081170.1	13
GO:0005985	BP	GO:0005985	sucrose metabolic process	3/872	19/9156	0.268978	0.999758	0.999758	Cla97C10G193560.1/Cla97C10G193570.1/Cla97C07G132400.1	3
GO:0006284	BP	GO:0006284	base-excision repair	3/872	19/9156	0.268978	0.999758	0.999758	Cla97C05G100420.1/Cla97C11G207590.1/Cla97C01G019740.1	3
GO:0006334	BP	GO:0006334	nucleosome assembly	3/872	19/9156	0.268978	0.999758	0.999758	Cla97C07G144480.1/Cla97C02G046300.1/Cla97C02G046310.1	3
GO:0006829	BP	GO:0006829	zinc ion transport	3/872	19/9156	0.268978	0.999758	0.999758	Cla97C06G110170.1/Cla97C02G045420.1/Cla97C11G207350.1	3
GO:0010082	BP	GO:0010082	regulation of root meristem growth	3/872	19/9156	0.268978	0.999758	0.999758	Cla97C05G104200.1/Cla97C01G003350.1/Cla97C06G114280.1	3
GO:0043489	BP	GO:0043489	RNA stabilization	3/872	19/9156	0.268978	0.999758	0.999758	Cla97C05G103870.1/Cla97C05G104160.1/Cla97C06G110440.1	3
GO:1902369	BP	GO:1902369	negative regulation of RNA catabolic process	3/872	19/9156	0.268978	0.999758	0.999758	Cla97C05G103870.1/Cla97C05G104160.1/Cla97C06G110440.1	3
GO:0015748	BP	GO:0015748	organophosphate ester transport	6/872	46/9156	0.271063	0.999758	0.999758	Cla97C01G019310.1/Cla97C01G019380.1/Cla97C01G003250.1/Cla97C07G132460.1/Cla97C06G114720.1/Cla97C05G082370.1	6
GO:0055046	BP	GO:0055046	microgametogenesis	6/872	46/9156	0.271063	0.999758	0.999758	Cla97C11G207430.1/Cla97C11G207440.1/Cla97C11G207480.1/Cla97C01G020390.1/Cla97C01G003160.1/Cla97C05G081790.1	6
GO:0048468	BP	GO:0048468	cell development	35/872	330/9156	0.2735	0.999758	0.999758	Cla97C05G099790.1/Cla97C05G100680.1/Cla97C05G101690.1/Cla97C05G101700.1/Cla97C05G101720.1/Cla97C05G102260.1/Cla97C05G103150.1/Cla97C07G144110.1/Cla97C02G045990.1/Cla97C02G032330.1/Cla97C07G134760.1/Cla97C11G211440.1/Cla97C11G211880.1/Cla97C01G019310.1/Cla97C01G019840.1/Cla97C01G020100.1/Cla97C01G020470.1/Cla97C07G138090.1/Cla97C07G138300.1/Cla97C01G003370.1/Cla97C01G003390.1/Cla97C01G004610.1/Cla…	35
GO:0071826	BP	GO:0071826	ribonucleoprotein complex subunit organization	15/872	132/9156	0.273559	0.999758	0.999758	Cla97C10G193840.1/Cla97C05G100490.1/Cla97C06G110750.1/Cla97C06G110240.1/Cla97C04G070390.1/Cla97C02G031950.1/Cla97C07G135730.1/Cla97C11G211480.1/Cla97C11G207200.1/Cla97C11G207420.1/Cla97C05G081600.1/Cla97C05G081610.1/Cla97C05G081650.1/Cla97C05G082050.1/Cla97C05G082070.1	15
GO:1904951	BP	GO:1904951	positive regulation of establishment of protein localization	5/872	37/9156	0.274023	0.999758	0.999758	Cla97C05G102730.1/Cla97C05G103870.1/Cla97C05G104160.1/Cla97C07G138090.1/Cla97C06G114200.1	5
GO:2000022	BP	GO:2000022	regulation of jasmonic acid mediated signaling pathway	5/872	37/9156	0.274023	0.999758	0.999758	Cla97C05G101190.1/Cla97C05G101970.1/Cla97C07G138470.1/Cla97C07G132430.1/Cla97C07G132700.1	5
GO:0017004	BP	GO:0017004	cytochrome complex assembly	4/872	28/9156	0.274459	0.999758	0.999758	Cla97C01G019280.1/Cla97C01G019290.1/Cla97C10G190810.1/Cla97C05G082410.1	4
GO:0090068	BP	GO:0090068	positive regulation of cell cycle process	4/872	28/9156	0.274459	0.999758	0.999758	Cla97C05G099910.1/Cla97C05G100600.1/Cla97C06G110440.1/Cla97C01G003370.1	4
GO:0018209	BP	GO:0018209	peptidyl-serine modification	8/872	65/9156	0.276151	0.999758	0.999758	Cla97C05G103210.1/Cla97C05G103740.1/Cla97C02G045030.1/Cla97C02G045040.1/Cla97C01G019720.1/Cla97C01G003270.1/Cla97C06G113640.1/Cla97C06G113630.1	8
GO:0072522	BP	GO:0072522	purine-containing compound biosynthetic process	10/872	84/9156	0.276254	0.999758	0.999758	Cla97C10G193690.1/Cla97C05G103850.1/Cla97C05G104100.1/Cla97C04G069020.1/Cla97C02G046130.1/Cla97C07G134860.1/Cla97C11G207210.1/Cla97C01G004020.1/Cla97C06G114120.1/Cla97C06G114000.1	10
GO:0006022	BP	GO:0006022	aminoglycan metabolic process	2/872	11/9156	0.282347	0.999758	0.999758	Cla97C05G103200.1/Cla97C06G114540.1	2
GO:0006271	BP	GO:0006271	DNA strand elongation involved in DNA replication	2/872	11/9156	0.282347	0.999758	0.999758	Cla97C07G143470.1/Cla97C07G143480.1	2
GO:0006349	BP	GO:0006349	regulation of gene expression by genomic imprinting	2/872	11/9156	0.282347	0.999758	0.999758	Cla97C05G103280.1/Cla97C07G144090.1	2
GO:0008203	BP	GO:0008203	cholesterol metabolic process	2/872	11/9156	0.282347	0.999758	0.999758	Cla97C10G193900.1/Cla97C05G103410.1	2
GO:0009942	BP	GO:0009942	longitudinal axis specification	2/872	11/9156	0.282347	0.999758	0.999758	Cla97C05G099830.1/Cla97C07G143260.1	2
GO:0022616	BP	GO:0022616	DNA strand elongation	2/872	11/9156	0.282347	0.999758	0.999758	Cla97C07G143470.1/Cla97C07G143480.1	2
GO:0031033	BP	GO:0031033	myosin filament organization	2/872	11/9156	0.282347	0.999758	0.999758	Cla97C05G100810.1/Cla97C02G032450.1	2
GO:0043242	BP	GO:0043242	negative regulation of protein-containing complex disassembly	2/872	11/9156	0.282347	0.999758	0.999758	Cla97C02G045610.1/Cla97C11G207260.1	2
GO:0046209	BP	GO:0046209	nitric oxide metabolic process	2/872	11/9156	0.282347	0.999758	0.999758	Cla97C01G003770.1/Cla97C01G003780.1	2
GO:0046785	BP	GO:0046785	microtubule polymerization	2/872	11/9156	0.282347	0.999758	0.999758	Cla97C05G099790.1/Cla97C04G069190.1	2
GO:0051272	BP	GO:0051272	positive regulation of cellular component movement	2/872	11/9156	0.282347	0.999758	0.999758	Cla97C02G032330.1/Cla97C07G134760.1	2
GO:0071514	BP	GO:0071514	genomic imprinting	2/872	11/9156	0.282347	0.999758	0.999758	Cla97C05G103280.1/Cla97C07G144090.1	2
GO:0080111	BP	GO:0080111	DNA demethylation	2/872	11/9156	0.282347	0.999758	0.999758	Cla97C07G143470.1/Cla97C07G143480.1	2
GO:0090181	BP	GO:0090181	regulation of cholesterol metabolic process	2/872	11/9156	0.282347	0.999758	0.999758	Cla97C10G193900.1/Cla97C05G103410.1	2
GO:0099003	BP	GO:0099003	vesicle-mediated transport in synapse	2/872	11/9156	0.282347	0.999758	0.999758	Cla97C05G102730.1/Cla97C02G032330.1	2
GO:1901879	BP	GO:1901879	regulation of protein depolymerization	2/872	11/9156	0.282347	0.999758	0.999758	Cla97C02G045610.1/Cla97C11G207260.1	2
GO:1905177	BP	GO:1905177	tracheary element differentiation	2/872	11/9156	0.282347	0.999758	0.999758	Cla97C01G019550.1/Cla97C01G003920.1	2
GO:0044262	BP	GO:0044262	cellular carbohydrate metabolic process	28/872	262/9156	0.286708	0.999758	0.999758	Cla97C10G193560.1/Cla97C10G193570.1/Cla97C05G100080.1/Cla97C05G100090.1/Cla97C05G100150.1/Cla97C05G100190.1/Cla97C05G100740.1/Cla97C05G103050.1/Cla97C05G103190.1/Cla97C05G103200.1/Cla97C06G110780.1/Cla97C06G110160.1/Cla97C07G143650.1/Cla97C02G045770.1/Cla97C02G046130.1/Cla97C11G211440.1/Cla97C01G020490.1/Cla97C07G137950.1/Cla97C07G138160.1/Cla97C07G138170.1/Cla97C07G138180.1/Cla97C07G138190.1/Cla…	28
GO:0010393	BP	GO:0010393	galacturonan metabolic process	6/872	47/9156	0.287988	0.999758	0.999758	Cla97C05G100080.1/Cla97C05G100090.1/Cla97C11G211440.1/Cla97C07G137950.1/Cla97C07G132510.1/Cla97C05G082250.1	6
GO:0070925	BP	GO:0070925	organelle assembly	18/872	163/9156	0.288753	0.999758	0.999758	Cla97C10G193840.1/Cla97C05G100490.1/Cla97C05G101820.1/Cla97C04G070390.1/Cla97C02G031950.1/Cla97C07G135730.1/Cla97C11G211480.1/Cla97C11G207200.1/Cla97C11G207420.1/Cla97C07G138120.1/Cla97C06G114500.1/Cla97C04G069190.1/Cla97C04G069120.1/Cla97C05G081600.1/Cla97C05G081610.1/Cla97C05G081650.1/Cla97C05G082050.1/Cla97C10G191180.1	18
GO:0006367	BP	GO:0006367	transcription initiation from RNA polymerase II promoter	5/872	38/9156	0.293086	0.999758	0.999758	Cla97C02G044940.1/Cla97C02G045890.1/Cla97C07G138240.1/Cla97C06G114970.1/Cla97C05G081920.1	5
GO:0051054	BP	GO:0051054	positive regulation of DNA metabolic process	5/872	38/9156	0.293086	0.999758	0.999758	Cla97C05G103870.1/Cla97C05G104160.1/Cla97C11G206990.1/Cla97C01G003370.1/Cla97C06G114970.1	5
GO:0001816	BP	GO:0001816	cytokine production	3/872	20/9156	0.295949	0.999758	0.999758	Cla97C05G103870.1/Cla97C05G104160.1/Cla97C07G143860.1	3
GO:0001817	BP	GO:0001817	regulation of cytokine production	3/872	20/9156	0.295949	0.999758	0.999758	Cla97C05G103870.1/Cla97C05G104160.1/Cla97C07G143860.1	3
GO:0008356	BP	GO:0008356	asymmetric cell division	3/872	20/9156	0.295949	0.999758	0.999758	Cla97C05G101660.1/Cla97C05G103150.1/Cla97C05G104290.1	3
GO:0015695	BP	GO:0015695	organic cation transport	3/872	20/9156	0.295949	0.999758	0.999758	Cla97C01G004300.1/Cla97C07G132460.1/Cla97C06G114720.1	3
GO:0016144	BP	GO:0016144	S-glycoside biosynthetic process	3/872	20/9156	0.295949	0.999758	0.999758	Cla97C10G193540.1/Cla97C10G193680.1/Cla97C01G004370.1	3
GO:0019758	BP	GO:0019758	glycosinolate biosynthetic process	3/872	20/9156	0.295949	0.999758	0.999758	Cla97C10G193540.1/Cla97C10G193680.1/Cla97C01G004370.1	3
GO:0019761	BP	GO:0019761	glucosinolate biosynthetic process	3/872	20/9156	0.295949	0.999758	0.999758	Cla97C10G193540.1/Cla97C10G193680.1/Cla97C01G004370.1	3
GO:0030334	BP	GO:0030334	regulation of cell migration	3/872	20/9156	0.295949	0.999758	0.999758	Cla97C02G045460.1/Cla97C02G032330.1/Cla97C07G134760.1	3
GO:0040012	BP	GO:0040012	regulation of locomotion	3/872	20/9156	0.295949	0.999758	0.999758	Cla97C02G045460.1/Cla97C02G032330.1/Cla97C07G134760.1	3
GO:2000145	BP	GO:2000145	regulation of cell motility	3/872	20/9156	0.295949	0.999758	0.999758	Cla97C02G045460.1/Cla97C02G032330.1/Cla97C07G134760.1	3
GO:0010449	BP	GO:0010449	root meristem growth	4/872	29/9156	0.296564	0.999758	0.999758	Cla97C05G102410.1/Cla97C05G104200.1/Cla97C01G003350.1/Cla97C06G114280.1	4
GO:0051262	BP	GO:0051262	protein tetramerization	4/872	29/9156	0.296564	0.999758	0.999758	Cla97C07G132470.1/Cla97C07G132480.1/Cla97C07G132500.1/Cla97C05G082070.1	4
GO:0055067	BP	GO:0055067	monovalent inorganic cation homeostasis	8/872	67/9156	0.304796	0.999758	0.999758	Cla97C06G110670.1/Cla97C02G045170.1/Cla97C02G045180.1/Cla97C07G134810.1/Cla97C07G134820.1/Cla97C07G134870.1/Cla97C07G134880.1/Cla97C06G114930.1	8
GO:0006833	BP	GO:0006833	water transport	6/872	48/9156	0.305128	0.999758	0.999758	Cla97C05G102650.1/Cla97C01G004300.1/Cla97C07G132470.1/Cla97C07G132480.1/Cla97C07G132500.1/Cla97C06G114780.1	6
GO:0034605	BP	GO:0034605	cellular response to heat	6/872	48/9156	0.305128	0.999758	0.999758	Cla97C05G101260.1/Cla97C05G101280.1/Cla97C05G101300.1/Cla97C01G004230.1/Cla97C06G114840.1/Cla97C05G081810.1	6
GO:0042044	BP	GO:0042044	fluid transport	6/872	48/9156	0.305128	0.999758	0.999758	Cla97C05G102650.1/Cla97C01G004300.1/Cla97C07G132470.1/Cla97C07G132480.1/Cla97C07G132500.1/Cla97C06G114780.1	6
GO:0010053	BP	GO:0010053	root epidermal cell differentiation	12/872	106/9156	0.307981	0.999758	0.999758	Cla97C05G100680.1/Cla97C05G102260.1/Cla97C07G143650.1/Cla97C01G019840.1/Cla97C01G020100.1/Cla97C01G020470.1/Cla97C07G138300.1/Cla97C07G138310.1/Cla97C01G003390.1/Cla97C04G069220.1/Cla97C05G081400.1/Cla97C05G082240.1	12
GO:0097237	BP	GO:0097237	cellular response to toxic substance	12/872	106/9156	0.307981	0.999758	0.999758	Cla97C05G102830.1/Cla97C06G110560.1/Cla97C06G110270.1/Cla97C07G144240.1/Cla97C02G044750.1/Cla97C11G211370.1/Cla97C01G019440.1/Cla97C01G019890.1/Cla97C01G020000.1/Cla97C01G020550.1/Cla97C07G132700.1/Cla97C10G190770.1	12
GO:0007568	BP	GO:0007568	aging	13/872	116/9156	0.310294	0.999758	0.999758	Cla97C05G102540.1/Cla97C05G103100.1/Cla97C05G103950.1/Cla97C05G104200.1/Cla97C07G144150.1/Cla97C07G144530.1/Cla97C02G045000.1/Cla97C01G019840.1/Cla97C01G019980.1/Cla97C01G020160.1/Cla97C01G003720.1/Cla97C06G114280.1/Cla97C05G081570.1	13
GO:0009932	BP	GO:0009932	cell tip growth	13/872	116/9156	0.310294	0.999758	0.999758	Cla97C05G103070.1/Cla97C07G144110.1/Cla97C11G211440.1/Cla97C01G020470.1/Cla97C01G003960.1/Cla97C01G004610.1/Cla97C06G114850.1/Cla97C06G114040.1/Cla97C06G114020.1/Cla97C06G114010.1/Cla97C10G190780.1/Cla97C04G069220.1/Cla97C05G081400.1	13
GO:0000070	BP	GO:0000070	mitotic sister chromatid segregation	5/872	39/9156	0.312367	0.999758	0.999758	Cla97C05G101820.1/Cla97C05G102550.1/Cla97C07G134760.1/Cla97C01G004730.1/Cla97C06G114600.1	5
GO:0006305	BP	GO:0006305	DNA alkylation	5/872	39/9156	0.312367	0.999758	0.999758	Cla97C10G193550.1/Cla97C05G103280.1/Cla97C06G110760.1/Cla97C11G206990.1/Cla97C06G113730.1	5
GO:0006306	BP	GO:0006306	DNA methylation	5/872	39/9156	0.312367	0.999758	0.999758	Cla97C10G193550.1/Cla97C05G103280.1/Cla97C06G110760.1/Cla97C11G206990.1/Cla97C06G113730.1	5
GO:0031098	BP	GO:0031098	stress-activated protein kinase signaling cascade	5/872	39/9156	0.312367	0.999758	0.999758	Cla97C05G101170.1/Cla97C04G070420.1/Cla97C07G134600.1/Cla97C01G003240.1/Cla97C01G004750.1	5
GO:0002181	BP	GO:0002181	cytoplasmic translation	7/872	58/9156	0.31342	0.999758	0.999758	Cla97C07G143490.1/Cla97C11G211650.1/Cla97C01G019590.1/Cla97C01G004650.1/Cla97C07G132330.1/Cla97C06G114140.1/Cla97C06G114130.1	7
GO:0006974	BP	GO:0006974	cellular response to DNA damage stimulus	28/872	266/9156	0.315478	0.999758	0.999758	Cla97C10G193510.1/Cla97C05G099910.1/Cla97C05G100420.1/Cla97C05G102280.1/Cla97C05G102530.1/Cla97C05G103370.1/Cla97C05G103860.1/Cla97C06G110440.1/Cla97C07G143230.1/Cla97C07G143470.1/Cla97C07G143480.1/Cla97C07G143640.1/Cla97C02G045340.1/Cla97C02G045580.1/Cla97C04G070320.1/Cla97C07G134760.1/Cla97C11G207040.1/Cla97C11G207140.1/Cla97C11G207550.1/Cla97C11G207590.1/Cla97C01G019740.1/Cla97C01G019840.1/Cla…	28
GO:0010345	BP	GO:0010345	suberin biosynthetic process	4/872	30/9156	0.318874	0.999758	0.999758	Cla97C05G100080.1/Cla97C05G100090.1/Cla97C02G031870.1/Cla97C07G137950.1	4
GO:0002495	BP	GO:0002495	antigen processing and presentation of peptide antigen via MHC class II	2/872	12/9156	0.319044	0.999758	0.999758	Cla97C05G101820.1/Cla97C01G004730.1	2
GO:0002504	BP	GO:0002504	antigen processing and presentation of peptide or polysaccharide antigen via MHC class II	2/872	12/9156	0.319044	0.999758	0.999758	Cla97C05G101820.1/Cla97C01G004730.1	2
GO:0007080	BP	GO:0007080	mitotic metaphase plate congression	2/872	12/9156	0.319044	0.999758	0.999758	Cla97C01G004730.1/Cla97C06G114600.1	2
GO:0007268	BP	GO:0007268	chemical synaptic transmission	2/872	12/9156	0.319044	0.999758	0.999758	Cla97C10G193890.1/Cla97C05G102730.1	2
GO:0008037	BP	GO:0008037	cell recognition	2/872	12/9156	0.319044	0.999758	0.999758	Cla97C11G211900.1/Cla97C07G138090.1	2
GO:0009864	BP	GO:0009864	induced systemic resistance, jasmonic acid mediated signaling pathway	2/872	12/9156	0.319044	0.999758	0.999758	Cla97C01G020480.1/Cla97C01G004570.1	2
GO:0010970	BP	GO:0010970	transport along microtubule	2/872	12/9156	0.319044	0.999758	0.999758	Cla97C05G101820.1/Cla97C06G114500.1	2
GO:0016122	BP	GO:0016122	xanthophyll metabolic process	2/872	12/9156	0.319044	0.999758	0.999758	Cla97C10G193770.1/Cla97C05G081840.1	2
GO:0030968	BP	GO:0030968	endoplasmic reticulum unfolded protein response	2/872	12/9156	0.319044	0.999758	0.999758	Cla97C02G032020.1/Cla97C01G020490.1	2
GO:0044773	BP	GO:0044773	mitotic DNA damage checkpoint signaling	2/872	12/9156	0.319044	0.999758	0.999758	Cla97C05G102530.1/Cla97C06G110440.1	2
GO:0050769	BP	GO:0050769	positive regulation of neurogenesis	2/872	12/9156	0.319044	0.999758	0.999758	Cla97C02G032330.1/Cla97C07G134760.1	2
GO:0051026	BP	GO:0051026	chiasma assembly	2/872	12/9156	0.319044	0.999758	0.999758	Cla97C05G102530.1/Cla97C01G004360.1	2
GO:0051571	BP	GO:0051571	positive regulation of histone H3-K4 methylation	2/872	12/9156	0.319044	0.999758	0.999758	Cla97C06G110470.1/Cla97C06G114970.1	2
GO:0051962	BP	GO:0051962	positive regulation of nervous system development	2/872	12/9156	0.319044	0.999758	0.999758	Cla97C02G032330.1/Cla97C07G134760.1	2
GO:0080026	BP	GO:0080026	response to indolebutyric acid	2/872	12/9156	0.319044	0.999758	0.999758	Cla97C11G207460.1/Cla97C11G207470.1	2
GO:0098916	BP	GO:0098916	anterograde trans-synaptic signaling	2/872	12/9156	0.319044	0.999758	0.999758	Cla97C10G193890.1/Cla97C05G102730.1	2
GO:0099536	BP	GO:0099536	synaptic signaling	2/872	12/9156	0.319044	0.999758	0.999758	Cla97C10G193890.1/Cla97C05G102730.1	2
GO:0099537	BP	GO:0099537	trans-synaptic signaling	2/872	12/9156	0.319044	0.999758	0.999758	Cla97C10G193890.1/Cla97C05G102730.1	2
GO:0018208	BP	GO:0018208	peptidyl-proline modification	6/872	49/9156	0.322442	0.999758	0.999758	Cla97C07G143670.1/Cla97C02G045550.1/Cla97C07G135510.1/Cla97C11G207570.1/Cla97C01G020100.1/Cla97C07G132640.1	6
GO:0043648	BP	GO:0043648	dicarboxylic acid metabolic process	6/872	49/9156	0.322442	0.999758	0.999758	Cla97C05G102590.1/Cla97C05G103110.1/Cla97C06G110800.1/Cla97C11G212090.1/Cla97C01G004620.1/Cla97C05G081950.1	6
GO:0006163	BP	GO:0006163	purine nucleotide metabolic process	14/872	127/9156	0.32275	0.999758	0.999758	Cla97C10G193690.1/Cla97C05G103410.1/Cla97C05G103850.1/Cla97C05G104100.1/Cla97C04G069020.1/Cla97C06G110800.1/Cla97C02G046130.1/Cla97C07G134740.1/Cla97C07G134860.1/Cla97C11G207210.1/Cla97C01G004020.1/Cla97C06G114120.1/Cla97C06G114000.1/Cla97C05G081950.1	14
GO:0006986	BP	GO:0006986	response to unfolded protein	3/872	21/9156	0.323066	0.999758	0.999758	Cla97C06G110130.1/Cla97C02G032020.1/Cla97C01G020490.1	3
GO:0009956	BP	GO:0009956	radial pattern formation	3/872	21/9156	0.323066	0.999758	0.999758	Cla97C07G143260.1/Cla97C05G081920.1/Cla97C10G191430.1	3
GO:0010167	BP	GO:0010167	response to nitrate	3/872	21/9156	0.323066	0.999758	0.999758	Cla97C07G143650.1/Cla97C07G138140.1/Cla97C01G004050.1	3
GO:0044839	BP	GO:0044839	cell cycle G2/M phase transition	3/872	21/9156	0.323066	0.999758	0.999758	Cla97C05G100600.1/Cla97C05G102530.1/Cla97C01G019910.1	3
GO:0051650	BP	GO:0051650	establishment of vesicle localization	3/872	21/9156	0.323066	0.999758	0.999758	Cla97C05G102730.1/Cla97C04G070380.1/Cla97C11G207630.1	3
GO:0072331	BP	GO:0072331	signal transduction by p53 class mediator	3/872	21/9156	0.323066	0.999758	0.999758	Cla97C05G104050.1/Cla97C06G110440.1/Cla97C06G114970.1	3
GO:0009793	BP	GO:0009793	embryo development ending in seed dormancy	35/872	338/9156	0.32454	0.999758	0.999758	Cla97C10G193630.1/Cla97C05G099830.1/Cla97C05G099910.1/Cla97C05G102340.1/Cla97C05G102410.1/Cla97C05G102660.1/Cla97C05G103280.1/Cla97C05G104280.1/Cla97C05G104290.1/Cla97C07G143260.1/Cla97C07G143820.1/Cla97C07G144080.1/Cla97C07G144120.1/Cla97C07G144210.1/Cla97C02G045200.1/Cla97C02G031880.1/Cla97C02G031890.1/Cla97C02G031900.1/Cla97C02G031910.1/Cla97C02G032410.1/Cla97C07G135600.1/Cla97C07G138270.1/Cla…	35
GO:0010087	BP	GO:0010087	phloem or xylem histogenesis	10/872	88/9156	0.326952	0.999758	0.999758	Cla97C07G143820.1/Cla97C01G019550.1/Cla97C01G020600.1/Cla97C01G020610.1/Cla97C01G003320.1/Cla97C01G003920.1/Cla97C01G004570.1/Cla97C07G132510.1/Cla97C06G114750.1/Cla97C06G114600.1	10
GO:0045860	BP	GO:0045860	positive regulation of protein kinase activity	7/872	59/9156	0.329263	0.999758	0.999758	Cla97C05G101170.1/Cla97C05G103210.1/Cla97C04G070420.1/Cla97C07G134600.1/Cla97C01G003240.1/Cla97C01G004750.1/Cla97C06G114780.1	7
GO:0007346	BP	GO:0007346	regulation of mitotic cell cycle	12/872	108/9156	0.33118	0.999758	0.999758	Cla97C05G100600.1/Cla97C05G101170.1/Cla97C05G102530.1/Cla97C05G102550.1/Cla97C05G103370.1/Cla97C06G110440.1/Cla97C04G070420.1/Cla97C07G134600.1/Cla97C01G019910.1/Cla97C01G003240.1/Cla97C01G004750.1/Cla97C04G069210.1	12
GO:0009062	BP	GO:0009062	fatty acid catabolic process	5/872	40/9156	0.331808	0.999758	0.999758	Cla97C07G138380.1/Cla97C01G004400.1/Cla97C06G114580.1/Cla97C06G114510.1/Cla97C05G081950.1	5
GO:1903829	BP	GO:1903829	positive regulation of protein localization	5/872	40/9156	0.331808	0.999758	0.999758	Cla97C05G102730.1/Cla97C05G103870.1/Cla97C05G104160.1/Cla97C07G138090.1/Cla97C06G114200.1	5
GO:0048509	BP	GO:0048509	regulation of meristem development	13/872	118/9156	0.33251	0.999758	0.999758	Cla97C05G101650.1/Cla97C05G101980.1/Cla97C05G104200.1/Cla97C07G143010.1/Cla97C07G135600.1/Cla97C11G207380.1/Cla97C01G019620.1/Cla97C01G003220.1/Cla97C01G003350.1/Cla97C06G114840.1/Cla97C06G114280.1/Cla97C06G113990.1/Cla97C10G190880.1	13
GO:0006790	BP	GO:0006790	sulfur compound metabolic process	22/872	208/9156	0.333786	0.999758	0.999758	Cla97C10G193540.1/Cla97C10G193680.1/Cla97C05G099770.1/Cla97C05G102090.1/Cla97C05G103200.1/Cla97C05G103410.1/Cla97C06G110800.1/Cla97C06G110560.1/Cla97C11G207240.1/Cla97C11G207250.1/Cla97C11G207390.1/Cla97C01G020370.1/Cla97C01G003210.1/Cla97C01G003220.1/Cla97C01G004370.1/Cla97C06G114540.1/Cla97C06G114120.1/Cla97C06G114000.1/Cla97C05G081310.1/Cla97C05G081950.1/Cla97C10G190960.1/Cla97C10G191230.1	22
GO:0048831	BP	GO:0048831	regulation of shoot system development	22/872	208/9156	0.333786	0.999758	0.999758	Cla97C10G193490.1/Cla97C05G104270.1/Cla97C06G110220.1/Cla97C07G143190.1/Cla97C07G144090.1/Cla97C02G045250.1/Cla97C02G031850.1/Cla97C07G135510.1/Cla97C07G135600.1/Cla97C11G207380.1/Cla97C01G019620.1/Cla97C01G019720.1/Cla97C01G003720.1/Cla97C07G132430.1/Cla97C07G132580.1/Cla97C07G132630.1/Cla97C06G114630.1/Cla97C06G114610.1/Cla97C05G081600.1/Cla97C05G081610.1/Cla97C05G082030.1/Cla97C10G191070.1	22
GO:0005975	BP	GO:0005975	carbohydrate metabolic process	41/872	401/9156	0.337379	0.999758	0.999758	Cla97C10G193560.1/Cla97C10G193570.1/Cla97C05G100080.1/Cla97C05G100090.1/Cla97C05G100150.1/Cla97C05G100190.1/Cla97C05G100740.1/Cla97C05G103050.1/Cla97C05G103190.1/Cla97C05G103200.1/Cla97C05G103810.1/Cla97C05G103820.1/Cla97C05G103850.1/Cla97C06G110780.1/Cla97C06G110160.1/Cla97C07G142990.1/Cla97C07G143650.1/Cla97C02G044770.1/Cla97C02G045440.1/Cla97C02G045770.1/Cla97C02G046130.1/Cla97C11G211440.1/Cla…	41
GO:0000041	BP	GO:0000041	transition metal ion transport	6/872	50/9156	0.33989	0.999758	0.999758	Cla97C06G110170.1/Cla97C02G045270.1/Cla97C02G045420.1/Cla97C11G207350.1/Cla97C01G003610.1/Cla97C10G190810.1	6
GO:0090558	BP	GO:0090558	plant epidermis development	24/872	229/9156	0.340862	0.999758	0.999758	Cla97C05G099790.1/Cla97C05G100680.1/Cla97C05G101690.1/Cla97C05G101700.1/Cla97C05G101720.1/Cla97C05G102260.1/Cla97C05G104390.1/Cla97C07G143650.1/Cla97C02G045990.1/Cla97C11G211880.1/Cla97C01G019840.1/Cla97C01G020100.1/Cla97C01G020470.1/Cla97C07G138300.1/Cla97C07G138310.1/Cla97C01G003370.1/Cla97C01G003390.1/Cla97C06G114600.1/Cla97C04G069220.1/Cla97C05G081400.1/Cla97C05G081600.1/Cla97C05G081610.1/Cla…	24
GO:0002791	BP	GO:0002791	regulation of peptide secretion	4/872	31/9156	0.341306	0.999758	0.999758	Cla97C05G102730.1/Cla97C05G103870.1/Cla97C05G104160.1/Cla97C01G003140.1	4
GO:0006635	BP	GO:0006635	fatty acid beta-oxidation	4/872	31/9156	0.341306	0.999758	0.999758	Cla97C07G138380.1/Cla97C01G004400.1/Cla97C06G114580.1/Cla97C06G114510.1	4
GO:0044247	BP	GO:0044247	cellular polysaccharide catabolic process	4/872	31/9156	0.341306	0.999758	0.999758	Cla97C05G100190.1/Cla97C05G103050.1/Cla97C05G103190.1/Cla97C02G045770.1	4
GO:0050708	BP	GO:0050708	regulation of protein secretion	4/872	31/9156	0.341306	0.999758	0.999758	Cla97C05G102730.1/Cla97C05G103870.1/Cla97C05G104160.1/Cla97C01G003140.1	4
GO:0070988	BP	GO:0070988	demethylation	4/872	31/9156	0.341306	0.999758	0.999758	Cla97C05G103080.1/Cla97C07G143470.1/Cla97C07G143480.1/Cla97C01G019650.1	4
GO:0022613	BP	GO:0022613	ribonucleoprotein complex biogenesis	30/872	290/9156	0.343047	0.999758	0.999758	Cla97C10G193840.1/Cla97C05G100490.1/Cla97C05G100770.1/Cla97C05G101550.1/Cla97C06G110750.1/Cla97C06G110360.1/Cla97C06G110240.1/Cla97C07G143060.1/Cla97C07G143970.1/Cla97C04G070390.1/Cla97C02G031950.1/Cla97C07G135680.1/Cla97C07G135730.1/Cla97C11G211480.1/Cla97C11G207110.1/Cla97C11G207140.1/Cla97C11G207200.1/Cla97C11G207420.1/Cla97C01G019410.1/Cla97C07G132330.1/Cla97C07G132590.1/Cla97C06G114340.1/Cla…	30
GO:0009259	BP	GO:0009259	ribonucleotide metabolic process	15/872	139/9156	0.344519	0.999758	0.999758	Cla97C10G193690.1/Cla97C05G103410.1/Cla97C05G103850.1/Cla97C05G104100.1/Cla97C04G069020.1/Cla97C06G110800.1/Cla97C02G046130.1/Cla97C07G134740.1/Cla97C07G134860.1/Cla97C11G207210.1/Cla97C11G207640.1/Cla97C01G004020.1/Cla97C06G114120.1/Cla97C06G114000.1/Cla97C05G081950.1	15
GO:0000028	BP	GO:0000028	ribosomal small subunit assembly	3/872	22/9156	0.350187	0.999758	0.999758	Cla97C07G135730.1/Cla97C11G211480.1/Cla97C11G207420.1	3
GO:0002009	BP	GO:0002009	morphogenesis of an epithelium	3/872	22/9156	0.350187	0.999758	0.999758	Cla97C05G103150.1/Cla97C07G138120.1/Cla97C01G003260.1	3
GO:0009556	BP	GO:0009556	microsporogenesis	3/872	22/9156	0.350187	0.999758	0.999758	Cla97C05G104140.1/Cla97C07G132660.1/Cla97C05G081880.1	3
GO:0015865	BP	GO:0015865	purine nucleotide transport	3/872	22/9156	0.350187	0.999758	0.999758	Cla97C01G003250.1/Cla97C07G132460.1/Cla97C05G082370.1	3
GO:0015868	BP	GO:0015868	purine ribonucleotide transport	3/872	22/9156	0.350187	0.999758	0.999758	Cla97C01G003250.1/Cla97C07G132460.1/Cla97C05G082370.1	3
GO:0031058	BP	GO:0031058	positive regulation of histone modification	3/872	22/9156	0.350187	0.999758	0.999758	Cla97C06G110470.1/Cla97C07G134760.1/Cla97C06G114970.1	3
GO:0031396	BP	GO:0031396	regulation of protein ubiquitination	3/872	22/9156	0.350187	0.999758	0.999758	Cla97C02G032330.1/Cla97C06G114970.1/Cla97C06G114800.1	3
GO:0046854	BP	GO:0046854	phosphatidylinositol phosphate biosynthetic process	3/872	22/9156	0.350187	0.999758	0.999758	Cla97C02G032130.1/Cla97C11G211290.1/Cla97C05G081260.1	3
GO:0051503	BP	GO:0051503	adenine nucleotide transport	3/872	22/9156	0.350187	0.999758	0.999758	Cla97C01G003250.1/Cla97C07G132460.1/Cla97C05G082370.1	3
GO:2000142	BP	GO:2000142	regulation of DNA-templated transcription, initiation	3/872	22/9156	0.350187	0.999758	0.999758	Cla97C02G044940.1/Cla97C07G138240.1/Cla97C06G114970.1	3
GO:0022412	BP	GO:0022412	cellular process involved in reproduction in multicellular organism	9/872	80/9156	0.351312	0.999758	0.999758	Cla97C05G103150.1/Cla97C02G045990.1/Cla97C11G211880.1/Cla97C11G211900.1/Cla97C01G019660.1/Cla97C01G020390.1/Cla97C07G138090.1/Cla97C01G003160.1/Cla97C05G081790.1	9
GO:0071824	BP	GO:0071824	protein-DNA complex subunit organization	9/872	80/9156	0.351312	0.999758	0.999758	Cla97C07G144480.1/Cla97C02G044940.1/Cla97C02G045250.1/Cla97C02G045890.1/Cla97C02G046300.1/Cla97C02G046310.1/Cla97C11G206990.1/Cla97C11G207550.1/Cla97C06G114840.1	9
GO:0048764	BP	GO:0048764	trichoblast maturation	10/872	90/9156	0.352985	0.999758	0.999758	Cla97C05G100680.1/Cla97C05G102260.1/Cla97C01G019840.1/Cla97C01G020100.1/Cla97C01G020470.1/Cla97C07G138300.1/Cla97C01G003390.1/Cla97C04G069220.1/Cla97C05G081400.1/Cla97C05G082240.1	10
GO:0048765	BP	GO:0048765	root hair cell differentiation	10/872	90/9156	0.352985	0.999758	0.999758	Cla97C05G100680.1/Cla97C05G102260.1/Cla97C01G019840.1/Cla97C01G020100.1/Cla97C01G020470.1/Cla97C07G138300.1/Cla97C01G003390.1/Cla97C04G069220.1/Cla97C05G081400.1/Cla97C05G082240.1	10
GO:1901137	BP	GO:1901137	carbohydrate derivative biosynthetic process	27/872	261/9156	0.353767	0.999758	0.999758	Cla97C10G193540.1/Cla97C10G193680.1/Cla97C10G193690.1/Cla97C05G102690.1/Cla97C05G103200.1/Cla97C05G103410.1/Cla97C05G103850.1/Cla97C05G103930.1/Cla97C05G104100.1/Cla97C04G069020.1/Cla97C06G110150.1/Cla97C02G046130.1/Cla97C07G134860.1/Cla97C07G135500.1/Cla97C11G207210.1/Cla97C11G207640.1/Cla97C01G019300.1/Cla97C01G003310.1/Cla97C01G004020.1/Cla97C01G004370.1/Cla97C06G114540.1/Cla97C06G114120.1/Cla…	27
GO:0006896	BP	GO:0006896	Golgi to vacuole transport	2/872	13/9156	0.355268	0.999758	0.999758	Cla97C05G100070.1/Cla97C06G113650.1	2
GO:0009904	BP	GO:0009904	chloroplast accumulation movement	2/872	13/9156	0.355268	0.999758	0.999758	Cla97C05G100690.1/Cla97C05G101460.1	2
GO:0010469	BP	GO:0010469	regulation of signaling receptor activity	2/872	13/9156	0.355268	0.999758	0.999758	Cla97C06G114850.1/Cla97C06G114640.1	2
GO:0010588	BP	GO:0010588	cotyledon vascular tissue pattern formation	2/872	13/9156	0.355268	0.999758	0.999758	Cla97C10G190610.1/Cla97C10G190630.1	2
GO:0017062	BP	GO:0017062	respiratory chain complex III assembly	2/872	13/9156	0.355268	0.999758	0.999758	Cla97C01G019280.1/Cla97C01G019290.1	2
GO:0019218	BP	GO:0019218	regulation of steroid metabolic process	2/872	13/9156	0.355268	0.999758	0.999758	Cla97C10G193900.1/Cla97C05G103410.1	2
GO:0019882	BP	GO:0019882	antigen processing and presentation	2/872	13/9156	0.355268	0.999758	0.999758	Cla97C05G101820.1/Cla97C01G004730.1	2
GO:0034551	BP	GO:0034551	mitochondrial respiratory chain complex III assembly	2/872	13/9156	0.355268	0.999758	0.999758	Cla97C01G019280.1/Cla97C01G019290.1	2
GO:0043270	BP	GO:0043270	positive regulation of ion transport	2/872	13/9156	0.355268	0.999758	0.999758	Cla97C05G104010.1/Cla97C07G138090.1	2
GO:0048002	BP	GO:0048002	antigen processing and presentation of peptide antigen	2/872	13/9156	0.355268	0.999758	0.999758	Cla97C05G101820.1/Cla97C01G004730.1	2
GO:0051569	BP	GO:0051569	regulation of histone H3-K4 methylation	2/872	13/9156	0.355268	0.999758	0.999758	Cla97C06G110470.1/Cla97C06G114970.1	2
GO:0060562	BP	GO:0060562	epithelial tube morphogenesis	2/872	13/9156	0.355268	0.999758	0.999758	Cla97C05G103150.1/Cla97C01G003260.1	2
GO:0060966	BP	GO:0060966	regulation of gene silencing by RNA	2/872	13/9156	0.355268	0.999758	0.999758	Cla97C05G103080.1/Cla97C05G081810.1	2
GO:1903706	BP	GO:1903706	regulation of hemopoiesis	2/872	13/9156	0.355268	0.999758	0.999758	Cla97C05G103150.1/Cla97C05G082070.1	2
GO:0009685	BP	GO:0009685	gibberellin metabolic process	6/872	51/9156	0.357433	0.999758	0.999758	Cla97C10G193540.1/Cla97C10G193680.1/Cla97C05G101100.1/Cla97C02G032560.1/Cla97C01G003220.1/Cla97C06G113990.1	6
GO:0016102	BP	GO:0016102	diterpenoid biosynthetic process	6/872	51/9156	0.357433	0.999758	0.999758	Cla97C10G193540.1/Cla97C10G193680.1/Cla97C05G101100.1/Cla97C02G032560.1/Cla97C01G003220.1/Cla97C06G113990.1	6
GO:0070588	BP	GO:0070588	calcium ion transmembrane transport	6/872	51/9156	0.357433	0.999758	0.999758	Cla97C10G193890.1/Cla97C05G102310.1/Cla97C07G144070.1/Cla97C02G044850.1/Cla97C11G211390.1/Cla97C01G020480.1	6
GO:0033674	BP	GO:0033674	positive regulation of kinase activity	7/872	61/9156	0.361269	0.999758	0.999758	Cla97C05G101170.1/Cla97C05G103210.1/Cla97C04G070420.1/Cla97C07G134600.1/Cla97C01G003240.1/Cla97C01G004750.1/Cla97C06G114780.1	7
GO:0022402	BP	GO:0022402	cell cycle process	37/872	364/9156	0.361653	0.999758	0.999758	Cla97C05G099910.1/Cla97C05G100600.1/Cla97C05G100810.1/Cla97C05G101820.1/Cla97C05G102300.1/Cla97C05G102530.1/Cla97C05G102550.1/Cla97C05G103370.1/Cla97C05G104140.1/Cla97C05G104290.1/Cla97C06G110780.1/Cla97C06G110440.1/Cla97C07G143230.1/Cla97C02G045660.1/Cla97C02G032450.1/Cla97C07G134760.1/Cla97C11G207040.1/Cla97C11G207550.1/Cla97C01G019300.1/Cla97C01G019310.1/Cla97C01G019910.1/Cla97C07G138090.1/Cla…	37
GO:0010119	BP	GO:0010119	regulation of stomatal movement	8/872	71/9156	0.363713	0.999758	0.999758	Cla97C05G104200.1/Cla97C07G143730.1/Cla97C02G046080.1/Cla97C02G046120.1/Cla97C01G020120.1/Cla97C01G003610.1/Cla97C06G114930.1/Cla97C06G114280.1	8
GO:0140014	BP	GO:0140014	mitotic nuclear division	8/872	71/9156	0.363713	0.999758	0.999758	Cla97C05G101820.1/Cla97C05G102550.1/Cla97C07G134760.1/Cla97C07G138300.1/Cla97C01G004730.1/Cla97C06G114600.1/Cla97C04G069190.1/Cla97C10G191180.1	8
GO:0006665	BP	GO:0006665	sphingolipid metabolic process	4/872	32/9156	0.363779	0.999758	0.999758	Cla97C01G004780.1/Cla97C07G132510.1/Cla97C04G069400.1/Cla97C10G191380.1	4
GO:0034765	BP	GO:0034765	regulation of ion transmembrane transport	4/872	32/9156	0.363779	0.999758	0.999758	Cla97C05G100580.1/Cla97C07G143170.1/Cla97C11G211910.1/Cla97C07G138090.1	4
GO:0043200	BP	GO:0043200	response to amino acid	4/872	32/9156	0.363779	0.999758	0.999758	Cla97C07G135740.1/Cla97C07G135750.1/Cla97C01G020480.1/Cla97C07G138480.1	4
GO:0010817	BP	GO:0010817	regulation of hormone levels	38/872	375/9156	0.366693	0.999758	0.999758	Cla97C10G193540.1/Cla97C10G193680.1/Cla97C05G099970.1/Cla97C05G100160.1/Cla97C05G100620.1/Cla97C05G100630.1/Cla97C05G100640.1/Cla97C05G100650.1/Cla97C05G101100.1/Cla97C05G101520.1/Cla97C05G102410.1/Cla97C05G102730.1/Cla97C05G103120.1/Cla97C05G103750.1/Cla97C05G103760.1/Cla97C05G103770.1/Cla97C05G103790.1/Cla97C05G103970.1/Cla97C06G110570.1/Cla97C07G143370.1/Cla97C07G143650.1/Cla97C07G144530.1/Cla…	38
GO:0001505	BP	GO:0001505	regulation of neurotransmitter levels	5/872	42/9156	0.370955	0.999758	0.999758	Cla97C05G102730.1/Cla97C07G143230.1/Cla97C01G003770.1/Cla97C01G003780.1/Cla97C06G114360.1	5
GO:0002790	BP	GO:0002790	peptide secretion	5/872	42/9156	0.370955	0.999758	0.999758	Cla97C05G102730.1/Cla97C05G103870.1/Cla97C05G104160.1/Cla97C11G207630.1/Cla97C01G003140.1	5
GO:0006109	BP	GO:0006109	regulation of carbohydrate metabolic process	5/872	42/9156	0.370955	0.999758	0.999758	Cla97C05G103850.1/Cla97C01G020190.1/Cla97C01G020200.1/Cla97C01G020400.1/Cla97C10G190770.1	5
GO:0009306	BP	GO:0009306	protein secretion	5/872	42/9156	0.370955	0.999758	0.999758	Cla97C05G102730.1/Cla97C05G103870.1/Cla97C05G104160.1/Cla97C11G207630.1/Cla97C01G003140.1	5
GO:0009809	BP	GO:0009809	lignin biosynthetic process	5/872	42/9156	0.370955	0.999758	0.999758	Cla97C07G144420.1/Cla97C01G019360.1/Cla97C01G019500.1/Cla97C05G081160.1/Cla97C05G081170.1	5
GO:0035592	BP	GO:0035592	establishment of protein localization to extracellular region	5/872	42/9156	0.370955	0.999758	0.999758	Cla97C05G102730.1/Cla97C05G103870.1/Cla97C05G104160.1/Cla97C11G207630.1/Cla97C01G003140.1	5
GO:0071692	BP	GO:0071692	protein localization to extracellular region	5/872	42/9156	0.370955	0.999758	0.999758	Cla97C05G102730.1/Cla97C05G103870.1/Cla97C05G104160.1/Cla97C11G207630.1/Cla97C01G003140.1	5
GO:0048229	BP	GO:0048229	gametophyte development	34/872	335/9156	0.372998	0.999758	0.999758	Cla97C10G193630.1/Cla97C05G099910.1/Cla97C05G100230.1/Cla97C05G103080.1/Cla97C05G104140.1/Cla97C05G104280.1/Cla97C06G110220.1/Cla97C07G142990.1/Cla97C07G143260.1/Cla97C07G144110.1/Cla97C02G044880.1/Cla97C07G135440.1/Cla97C11G211440.1/Cla97C11G207430.1/Cla97C11G207440.1/Cla97C11G207480.1/Cla97C01G019840.1/Cla97C01G020390.1/Cla97C07G137990.1/Cla97C07G138090.1/Cla97C01G003100.1/Cla97C01G003160.1/Cla…	34
GO:0042254	BP	GO:0042254	ribosome biogenesis	24/872	233/9156	0.373606	0.999758	0.999758	Cla97C10G193840.1/Cla97C05G100490.1/Cla97C05G100770.1/Cla97C05G101550.1/Cla97C06G110360.1/Cla97C07G143060.1/Cla97C07G143970.1/Cla97C04G070390.1/Cla97C02G031950.1/Cla97C07G135680.1/Cla97C07G135730.1/Cla97C11G211480.1/Cla97C11G207110.1/Cla97C11G207140.1/Cla97C11G207200.1/Cla97C11G207420.1/Cla97C01G019410.1/Cla97C07G132330.1/Cla97C07G132590.1/Cla97C06G114340.1/Cla97C04G069300.1/Cla97C05G081650.1/Cla…	24
GO:0070592	BP	GO:0070592	cell wall polysaccharide biosynthetic process	6/872	52/9156	0.375032	0.999758	0.999758	Cla97C05G100080.1/Cla97C05G100090.1/Cla97C05G100740.1/Cla97C11G211440.1/Cla97C07G137950.1/Cla97C07G138310.1	6
GO:0009909	BP	GO:0009909	regulation of flower development	14/872	132/9156	0.377018	0.999758	0.999758	Cla97C06G110220.1/Cla97C07G143190.1/Cla97C07G144090.1/Cla97C02G045250.1/Cla97C02G031850.1/Cla97C07G135510.1/Cla97C07G135600.1/Cla97C01G019620.1/Cla97C07G132430.1/Cla97C07G132580.1/Cla97C07G132630.1/Cla97C06G114630.1/Cla97C06G114610.1/Cla97C05G082030.1	14
GO:0009962	BP	GO:0009962	regulation of flavonoid biosynthetic process	3/872	23/9156	0.377182	0.999758	0.999758	Cla97C05G103080.1/Cla97C05G103100.1/Cla97C07G138090.1	3
GO:0048729	BP	GO:0048729	tissue morphogenesis	3/872	23/9156	0.377182	0.999758	0.999758	Cla97C05G103150.1/Cla97C07G138120.1/Cla97C01G003260.1	3
GO:0009744	BP	GO:0009744	response to sucrose	7/872	62/9156	0.377373	0.999758	0.999758	Cla97C05G103850.1/Cla97C07G144100.1/Cla97C02G044770.1/Cla97C11G207380.1/Cla97C01G019840.1/Cla97C07G138090.1/Cla97C06G113990.1	7
GO:0034285	BP	GO:0034285	response to disaccharide	7/872	62/9156	0.377373	0.999758	0.999758	Cla97C05G103850.1/Cla97C07G144100.1/Cla97C02G044770.1/Cla97C11G207380.1/Cla97C01G019840.1/Cla97C07G138090.1/Cla97C06G113990.1	7
GO:0010628	BP	GO:0010628	positive regulation of gene expression	46/872	459/9156	0.378519	0.999758	0.999758	Cla97C10G193900.1/Cla97C05G099980.1/Cla97C05G100450.1/Cla97C05G101560.1/Cla97C05G101750.1/Cla97C05G101820.1/Cla97C05G102260.1/Cla97C05G102680.1/Cla97C05G102950.1/Cla97C05G103080.1/Cla97C05G103100.1/Cla97C05G103870.1/Cla97C05G104160.1/Cla97C06G110440.1/Cla97C07G143730.1/Cla97C07G143860.1/Cla97C07G143970.1/Cla97C07G144100.1/Cla97C02G044940.1/Cla97C02G031880.1/Cla97C02G031890.1/Cla97C02G031900.1/Cla…	46
GO:0032940	BP	GO:0032940	secretion by cell	12/872	112/9156	0.378544	0.999758	0.999758	Cla97C05G102730.1/Cla97C05G103600.1/Cla97C05G103870.1/Cla97C05G104160.1/Cla97C07G143310.1/Cla97C11G207630.1/Cla97C01G003140.1/Cla97C06G114660.1/Cla97C06G113770.1/Cla97C05G081550.1/Cla97C05G081560.1/Cla97C05G081580.1	12
GO:0010054	BP	GO:0010054	trichoblast differentiation	10/872	92/9156	0.379304	0.999758	0.999758	Cla97C05G100680.1/Cla97C05G102260.1/Cla97C01G019840.1/Cla97C01G020100.1/Cla97C01G020470.1/Cla97C07G138300.1/Cla97C01G003390.1/Cla97C04G069220.1/Cla97C05G081400.1/Cla97C05G082240.1	10
GO:0016567	BP	GO:0016567	protein ubiquitination	36/872	357/9156	0.383265	0.999758	0.999758	Cla97C10G193780.1/Cla97C05G101920.1/Cla97C05G102550.1/Cla97C05G102880.1/Cla97C05G103150.1/Cla97C06G110650.1/Cla97C06G110640.1/Cla97C06G110530.1/Cla97C06G110400.1/Cla97C02G045340.1/Cla97C02G045430.1/Cla97C02G045990.1/Cla97C02G046200.1/Cla97C02G046220.1/Cla97C02G032330.1/Cla97C11G211760.1/Cla97C11G211810.1/Cla97C11G211880.1/Cla97C11G206990.1/Cla97C07G138090.1/Cla97C01G003580.1/Cla97C01G004430.1/Cla…	36
GO:0010208	BP	GO:0010208	pollen wall assembly	4/872	33/9156	0.386217	0.999758	0.999758	Cla97C11G207430.1/Cla97C11G207440.1/Cla97C11G207480.1/Cla97C07G132580.1	4
GO:0034762	BP	GO:0034762	regulation of transmembrane transport	4/872	33/9156	0.386217	0.999758	0.999758	Cla97C05G100580.1/Cla97C07G143170.1/Cla97C11G211910.1/Cla97C07G138090.1	4
GO:0085029	BP	GO:0085029	extracellular matrix assembly	4/872	33/9156	0.386217	0.999758	0.999758	Cla97C11G207430.1/Cla97C11G207440.1/Cla97C11G207480.1/Cla97C07G132580.1	4
GO:0032446	BP	GO:0032446	protein modification by small protein conjugation	38/872	378/9156	0.386334	0.999758	0.999758	Cla97C10G193780.1/Cla97C05G101920.1/Cla97C05G102550.1/Cla97C05G102880.1/Cla97C05G103150.1/Cla97C06G110650.1/Cla97C06G110640.1/Cla97C06G110530.1/Cla97C06G110400.1/Cla97C02G045340.1/Cla97C02G045430.1/Cla97C02G045990.1/Cla97C02G046200.1/Cla97C02G046220.1/Cla97C02G032280.1/Cla97C02G032330.1/Cla97C11G211760.1/Cla97C11G211810.1/Cla97C11G211880.1/Cla97C11G206990.1/Cla97C07G138090.1/Cla97C01G003580.1/Cla…	38
GO:0072507	BP	GO:0072507	divalent inorganic cation homeostasis	5/872	43/9156	0.390557	0.999758	0.999758	Cla97C10G193890.1/Cla97C10G193900.1/Cla97C06G110170.1/Cla97C11G207350.1/Cla97C07G138090.1	5
GO:1901990	BP	GO:1901990	regulation of mitotic cell cycle phase transition	5/872	43/9156	0.390557	0.999758	0.999758	Cla97C05G100600.1/Cla97C05G102530.1/Cla97C05G102550.1/Cla97C06G110440.1/Cla97C01G019910.1	5
GO:0006094	BP	GO:0006094	gluconeogenesis	2/872	14/9156	0.390777	0.999758	0.999758	Cla97C02G046130.1/Cla97C07G132400.1	2
GO:0007420	BP	GO:0007420	brain development	2/872	14/9156	0.390777	0.999758	0.999758	Cla97C10G193890.1/Cla97C07G134760.1	2
GO:0016925	BP	GO:0016925	protein sumoylation	2/872	14/9156	0.390777	0.999758	0.999758	Cla97C06G114800.1/Cla97C10G191440.1	2
GO:0017001	BP	GO:0017001	antibiotic catabolic process	2/872	14/9156	0.390777	0.999758	0.999758	Cla97C07G144530.1/Cla97C01G019890.1	2
GO:0030488	BP	GO:0030488	tRNA methylation	2/872	14/9156	0.390777	0.999758	0.999758	Cla97C10G193660.1/Cla97C11G211720.1	2
GO:0043244	BP	GO:0043244	regulation of protein-containing complex disassembly	2/872	14/9156	0.390777	0.999758	0.999758	Cla97C02G045610.1/Cla97C11G207260.1	2
GO:0048812	BP	GO:0048812	neuron projection morphogenesis	2/872	14/9156	0.390777	0.999758	0.999758	Cla97C02G032330.1/Cla97C07G138090.1	2
GO:0048858	BP	GO:0048858	cell projection morphogenesis	2/872	14/9156	0.390777	0.999758	0.999758	Cla97C02G032330.1/Cla97C07G138090.1	2
GO:0051238	BP	GO:0051238	sequestering of metal ion	2/872	14/9156	0.390777	0.999758	0.999758	Cla97C06G110170.1/Cla97C01G003610.1	2
GO:0051310	BP	GO:0051310	metaphase plate congression	2/872	14/9156	0.390777	0.999758	0.999758	Cla97C01G004730.1/Cla97C06G114600.1	2
GO:0051553	BP	GO:0051553	flavone biosynthetic process	2/872	14/9156	0.390777	0.999758	0.999758	Cla97C07G144530.1/Cla97C01G003310.1	2
GO:0060322	BP	GO:0060322	head development	2/872	14/9156	0.390777	0.999758	0.999758	Cla97C10G193890.1/Cla97C07G134760.1	2
GO:0120039	BP	GO:0120039	plasma membrane bounded cell projection morphogenesis	2/872	14/9156	0.390777	0.999758	0.999758	Cla97C02G032330.1/Cla97C07G138090.1	2
GO:0048469	BP	GO:0048469	cell maturation	10/872	93/9156	0.392531	0.999758	0.999758	Cla97C05G100680.1/Cla97C05G102260.1/Cla97C01G019840.1/Cla97C01G020100.1/Cla97C01G020470.1/Cla97C07G138300.1/Cla97C01G003390.1/Cla97C04G069220.1/Cla97C05G081400.1/Cla97C05G082240.1	10
GO:0044038	BP	GO:0044038	cell wall macromolecule biosynthetic process	6/872	53/9156	0.392652	0.999758	0.999758	Cla97C05G100080.1/Cla97C05G100090.1/Cla97C05G100740.1/Cla97C11G211440.1/Cla97C07G137950.1/Cla97C07G138310.1	6
GO:0070589	BP	GO:0070589	cellular component macromolecule biosynthetic process	6/872	53/9156	0.392652	0.999758	0.999758	Cla97C05G100080.1/Cla97C05G100090.1/Cla97C05G100740.1/Cla97C11G211440.1/Cla97C07G137950.1/Cla97C07G138310.1	6
GO:0071367	BP	GO:0071367	cellular response to brassinosteroid stimulus	7/872	63/9156	0.393507	0.999758	0.999758	Cla97C06G110570.1/Cla97C07G143290.1/Cla97C07G143300.1/Cla97C02G045830.1/Cla97C11G207430.1/Cla97C11G207440.1/Cla97C11G207480.1	7
GO:1901987	BP	GO:1901987	regulation of cell cycle phase transition	7/872	63/9156	0.393507	0.999758	0.999758	Cla97C05G099910.1/Cla97C05G100600.1/Cla97C05G102530.1/Cla97C05G102550.1/Cla97C06G110440.1/Cla97C07G143230.1/Cla97C01G019910.1	7
GO:0006887	BP	GO:0006887	exocytosis	8/872	73/9156	0.393611	0.999758	0.999758	Cla97C05G102730.1/Cla97C05G103600.1/Cla97C07G143310.1/Cla97C06G114660.1/Cla97C06G113770.1/Cla97C05G081550.1/Cla97C05G081560.1/Cla97C05G081580.1	8
GO:0048589	BP	GO:0048589	developmental growth	40/872	401/9156	0.402047	0.999758	0.999758	Cla97C05G099970.1/Cla97C05G102410.1/Cla97C05G103070.1/Cla97C05G104200.1/Cla97C07G143370.1/Cla97C07G144110.1/Cla97C02G045250.1/Cla97C02G045990.1/Cla97C02G032010.1/Cla97C02G032330.1/Cla97C02G032560.1/Cla97C07G134760.1/Cla97C07G135500.1/Cla97C11G211440.1/Cla97C11G211600.1/Cla97C11G211780.1/Cla97C11G211880.1/Cla97C11G211920.1/Cla97C01G019400.1/Cla97C01G019840.1/Cla97C01G020470.1/Cla97C07G138060.1/Cla…	40
GO:0007052	BP	GO:0007052	mitotic spindle organization	3/872	24/9156	0.403934	0.999758	0.999758	Cla97C05G101820.1/Cla97C04G069190.1/Cla97C10G191180.1	3
GO:0010492	BP	GO:0010492	maintenance of shoot apical meristem identity	3/872	24/9156	0.403934	0.999758	0.999758	Cla97C02G044770.1/Cla97C01G003370.1/Cla97C10G191430.1	3
GO:0031146	BP	GO:0031146	SCF-dependent proteasomal ubiquitin-dependent protein catabolic process	3/872	24/9156	0.403934	0.999758	0.999758	Cla97C06G110400.1/Cla97C11G211810.1/Cla97C07G132430.1	3
GO:0043255	BP	GO:0043255	regulation of carbohydrate biosynthetic process	3/872	24/9156	0.403934	0.999758	0.999758	Cla97C01G020190.1/Cla97C01G020200.1/Cla97C01G020400.1	3
GO:0048235	BP	GO:0048235	pollen sperm cell differentiation	3/872	24/9156	0.403934	0.999758	0.999758	Cla97C01G020390.1/Cla97C01G003160.1/Cla97C05G081790.1	3
GO:0050767	BP	GO:0050767	regulation of neurogenesis	3/872	24/9156	0.403934	0.999758	0.999758	Cla97C05G103150.1/Cla97C02G032330.1/Cla97C07G134760.1	3
GO:0090332	BP	GO:0090332	stomatal closure	3/872	24/9156	0.403934	0.999758	0.999758	Cla97C01G020120.1/Cla97C06G114930.1/Cla97C04G069400.1	3
GO:1902850	BP	GO:1902850	microtubule cytoskeleton organization involved in mitosis	3/872	24/9156	0.403934	0.999758	0.999758	Cla97C05G101820.1/Cla97C04G069190.1/Cla97C10G191180.1	3
GO:1903320	BP	GO:1903320	regulation of protein modification by small protein conjugation or removal	3/872	24/9156	0.403934	0.999758	0.999758	Cla97C02G032330.1/Cla97C06G114970.1/Cla97C06G114800.1	3
GO:0009867	BP	GO:0009867	jasmonic acid mediated signaling pathway	10/872	94/9156	0.405782	0.999758	0.999758	Cla97C05G101190.1/Cla97C05G101970.1/Cla97C02G032020.1/Cla97C01G020480.1/Cla97C07G138470.1/Cla97C01G004570.1/Cla97C07G132430.1/Cla97C07G132700.1/Cla97C06G114750.1/Cla97C10G190590.1	10
GO:0006406	BP	GO:0006406	mRNA export from nucleus	4/872	34/9156	0.408551	0.999758	0.999758	Cla97C05G101560.1/Cla97C02G045620.1/Cla97C01G019650.1/Cla97C07G132590.1	4
GO:0009911	BP	GO:0009911	positive regulation of flower development	4/872	34/9156	0.408551	0.999758	0.999758	Cla97C06G110220.1/Cla97C02G031850.1/Cla97C07G132580.1/Cla97C06G114610.1	4
GO:0051028	BP	GO:0051028	mRNA transport	4/872	34/9156	0.408551	0.999758	0.999758	Cla97C05G101560.1/Cla97C02G045620.1/Cla97C01G019650.1/Cla97C07G132590.1	4
GO:0072503	BP	GO:0072503	cellular divalent inorganic cation homeostasis	4/872	34/9156	0.408551	0.999758	0.999758	Cla97C10G193890.1/Cla97C10G193900.1/Cla97C06G110170.1/Cla97C11G207350.1	4
GO:0000075	BP	GO:0000075	cell cycle checkpoint signaling	5/872	44/9156	0.410113	0.999758	0.999758	Cla97C05G099910.1/Cla97C05G102530.1/Cla97C06G110440.1/Cla97C07G143230.1/Cla97C01G019910.1	5
GO:0120255	BP	GO:0120255	olefinic compound biosynthetic process	5/872	44/9156	0.410113	0.999758	0.999758	Cla97C10G193770.1/Cla97C05G103750.1/Cla97C05G103760.1/Cla97C05G103770.1/Cla97C05G103790.1	5
GO:0009658	BP	GO:0009658	chloroplast organization	14/872	135/9156	0.410149	0.999758	0.999758	Cla97C05G100690.1/Cla97C05G101460.1/Cla97C05G101550.1/Cla97C05G102340.1/Cla97C07G143190.1/Cla97C02G044880.1/Cla97C04G068950.1/Cla97C02G031950.1/Cla97C07G134910.1/Cla97C07G138270.1/Cla97C01G003670.1/Cla97C01G004370.1/Cla97C05G082120.1/Cla97C10G191390.1	14
GO:0006816	BP	GO:0006816	calcium ion transport	6/872	54/9156	0.410256	0.999758	0.999758	Cla97C10G193890.1/Cla97C05G102310.1/Cla97C07G144070.1/Cla97C02G044850.1/Cla97C11G211390.1/Cla97C01G020480.1	6
GO:0009788	BP	GO:0009788	negative regulation of abscisic acid-activated signaling pathway	6/872	54/9156	0.410256	0.999758	0.999758	Cla97C05G104390.1/Cla97C07G142920.1/Cla97C07G142930.1/Cla97C07G142940.1/Cla97C02G032020.1/Cla97C11G207390.1	6
GO:0010114	BP	GO:0010114	response to red light	6/872	54/9156	0.410256	0.999758	0.999758	Cla97C02G031880.1/Cla97C02G031890.1/Cla97C02G031900.1/Cla97C02G031910.1/Cla97C07G132630.1/Cla97C05G081270.1	6
GO:1901420	BP	GO:1901420	negative regulation of response to alcohol	6/872	54/9156	0.410256	0.999758	0.999758	Cla97C05G104390.1/Cla97C07G142920.1/Cla97C07G142930.1/Cla97C07G142940.1/Cla97C02G032020.1/Cla97C11G207390.1	6
GO:1905958	BP	GO:1905958	negative regulation of cellular response to alcohol	6/872	54/9156	0.410256	0.999758	0.999758	Cla97C05G104390.1/Cla97C07G142920.1/Cla97C07G142930.1/Cla97C07G142940.1/Cla97C02G032020.1/Cla97C11G207390.1	6
GO:0055086	BP	GO:0055086	nucleobase-containing small molecule metabolic process	26/872	258/9156	0.410598	0.999758	0.999758	Cla97C10G193690.1/Cla97C05G103110.1/Cla97C05G103410.1/Cla97C05G103610.1/Cla97C05G103850.1/Cla97C05G104100.1/Cla97C04G069020.1/Cla97C06G110800.1/Cla97C07G142990.1/Cla97C02G046130.1/Cla97C07G134740.1/Cla97C07G134860.1/Cla97C07G135500.1/Cla97C11G207040.1/Cla97C11G207210.1/Cla97C11G207640.1/Cla97C01G019300.1/Cla97C01G019410.1/Cla97C01G020500.1/Cla97C07G138330.1/Cla97C01G003310.1/Cla97C01G004020.1/Cla…	26
GO:0007049	BP	GO:0007049	cell cycle	47/872	475/9156	0.412496	0.999758	0.999758	Cla97C05G099910.1/Cla97C05G100600.1/Cla97C05G100810.1/Cla97C05G101170.1/Cla97C05G101820.1/Cla97C05G102020.1/Cla97C05G102300.1/Cla97C05G102530.1/Cla97C05G102550.1/Cla97C05G103370.1/Cla97C05G104140.1/Cla97C05G104290.1/Cla97C06G110780.1/Cla97C06G110440.1/Cla97C07G143230.1/Cla97C02G045660.1/Cla97C04G070420.1/Cla97C02G032450.1/Cla97C07G134760.1/Cla97C07G135510.1/Cla97C07G134600.1/Cla97C11G211340.1/Cla…	47
GO:0019637	BP	GO:0019637	organophosphate metabolic process	37/872	372/9156	0.415012	0.999758	0.999758	Cla97C10G193690.1/Cla97C05G100150.1/Cla97C05G102600.1/Cla97C05G103110.1/Cla97C05G103410.1/Cla97C05G103610.1/Cla97C05G103850.1/Cla97C05G104100.1/Cla97C05G104140.1/Cla97C05G104240.1/Cla97C04G069020.1/Cla97C06G110800.1/Cla97C07G143440.1/Cla97C02G044880.1/Cla97C02G045440.1/Cla97C02G045600.1/Cla97C02G046130.1/Cla97C02G032130.1/Cla97C07G134740.1/Cla97C07G134860.1/Cla97C11G211290.1/Cla97C11G207040.1/Cla…	37
GO:0043414	BP	GO:0043414	macromolecule methylation	16/872	156/9156	0.41622	0.999758	0.999758	Cla97C10G193550.1/Cla97C10G193660.1/Cla97C05G101570.1/Cla97C05G103240.1/Cla97C05G103280.1/Cla97C05G103860.1/Cla97C06G110760.1/Cla97C06G110470.1/Cla97C11G211720.1/Cla97C11G206990.1/Cla97C01G019410.1/Cla97C01G004210.1/Cla97C06G114970.1/Cla97C06G114630.1/Cla97C06G113730.1/Cla97C05G082340.1	16
GO:0045893	BP	GO:0045893	positive regulation of transcription, DNA-templated	37/872	373/9156	0.421761	0.999758	0.999758	Cla97C05G099980.1/Cla97C05G100450.1/Cla97C05G101560.1/Cla97C05G101750.1/Cla97C05G101820.1/Cla97C05G102260.1/Cla97C05G102680.1/Cla97C05G103080.1/Cla97C05G103100.1/Cla97C05G103870.1/Cla97C05G104160.1/Cla97C07G143730.1/Cla97C07G143970.1/Cla97C07G144100.1/Cla97C02G044940.1/Cla97C02G031880.1/Cla97C02G031890.1/Cla97C02G031900.1/Cla97C02G031910.1/Cla97C07G135600.1/Cla97C11G207040.1/Cla97C11G207060.1/Cla…	37
GO:0006281	BP	GO:0006281	DNA repair	21/872	208/9156	0.422738	0.999758	0.999758	Cla97C10G193510.1/Cla97C05G099910.1/Cla97C05G100420.1/Cla97C05G102280.1/Cla97C05G102530.1/Cla97C05G103370.1/Cla97C07G143470.1/Cla97C07G143480.1/Cla97C07G143640.1/Cla97C02G045580.1/Cla97C04G070320.1/Cla97C11G207040.1/Cla97C11G207140.1/Cla97C11G207550.1/Cla97C11G207590.1/Cla97C01G019740.1/Cla97C01G019910.1/Cla97C01G003700.1/Cla97C01G004360.1/Cla97C06G114970.1/Cla97C10G191250.1	21
GO:0009101	BP	GO:0009101	glycoprotein biosynthetic process	8/872	75/9156	0.423561	0.999758	0.999758	Cla97C05G102690.1/Cla97C05G103200.1/Cla97C05G103410.1/Cla97C05G103930.1/Cla97C06G110150.1/Cla97C06G114540.1/Cla97C10G190820.1/Cla97C05G081950.1	8
GO:0009790	BP	GO:0009790	embryo development	39/872	394/9156	0.423785	0.999758	0.999758	Cla97C10G193630.1/Cla97C05G099830.1/Cla97C05G099910.1/Cla97C05G102340.1/Cla97C05G102410.1/Cla97C05G102660.1/Cla97C05G103280.1/Cla97C05G104280.1/Cla97C05G104290.1/Cla97C07G143260.1/Cla97C07G143820.1/Cla97C07G144080.1/Cla97C07G144120.1/Cla97C07G144210.1/Cla97C02G045200.1/Cla97C02G031880.1/Cla97C02G031890.1/Cla97C02G031900.1/Cla97C02G031910.1/Cla97C02G032410.1/Cla97C07G134760.1/Cla97C07G135600.1/Cla…	39
GO:0006903	BP	GO:0006903	vesicle targeting	2/872	15/9156	0.425378	0.999758	0.999758	Cla97C04G070380.1/Cla97C11G207630.1	2
GO:0009240	BP	GO:0009240	isopentenyl diphosphate biosynthetic process	2/872	15/9156	0.425378	0.999758	0.999758	Cla97C05G103410.1/Cla97C10G191240.1	2
GO:0010600	BP	GO:0010600	regulation of auxin biosynthetic process	2/872	15/9156	0.425378	0.999758	0.999758	Cla97C06G110570.1/Cla97C07G132660.1	2
GO:0015985	BP	GO:0015985	energy coupled proton transport, down electrochemical gradient	2/872	15/9156	0.425378	0.999758	0.999758	Cla97C05G104100.1/Cla97C07G134860.1	2
GO:0015986	BP	GO:0015986	proton motive force-driven ATP synthesis	2/872	15/9156	0.425378	0.999758	0.999758	Cla97C05G104100.1/Cla97C07G134860.1	2
GO:0019432	BP	GO:0019432	triglyceride biosynthetic process	2/872	15/9156	0.425378	0.999758	0.999758	Cla97C05G103160.1/Cla97C05G103850.1	2
GO:0046490	BP	GO:0046490	isopentenyl diphosphate metabolic process	2/872	15/9156	0.425378	0.999758	0.999758	Cla97C05G103410.1/Cla97C10G191240.1	2
GO:0048455	BP	GO:0048455	stamen formation	2/872	15/9156	0.425378	0.999758	0.999758	Cla97C01G019840.1/Cla97C07G132580.1	2
GO:0048766	BP	GO:0048766	root hair initiation	2/872	15/9156	0.425378	0.999758	0.999758	Cla97C05G102260.1/Cla97C07G138300.1	2
GO:0051303	BP	GO:0051303	establishment of chromosome localization	2/872	15/9156	0.425378	0.999758	0.999758	Cla97C01G004730.1/Cla97C06G114600.1	2
GO:0046165	BP	GO:0046165	alcohol biosynthetic process	6/872	55/9156	0.427811	0.999758	0.999758	Cla97C10G193770.1/Cla97C05G100150.1/Cla97C05G103410.1/Cla97C02G045590.1/Cla97C11G207240.1/Cla97C11G207250.1	6
GO:0031401	BP	GO:0031401	positive regulation of protein modification process	11/872	106/9156	0.42938	0.999758	0.999758	Cla97C05G101170.1/Cla97C05G103210.1/Cla97C06G110470.1/Cla97C04G070420.1/Cla97C07G134760.1/Cla97C07G134600.1/Cla97C01G003240.1/Cla97C01G004750.1/Cla97C06G114970.1/Cla97C06G114800.1/Cla97C06G114780.1	11
GO:0072521	BP	GO:0072521	purine-containing compound metabolic process	15/872	147/9156	0.429387	0.999758	0.999758	Cla97C10G193690.1/Cla97C05G103410.1/Cla97C05G103850.1/Cla97C05G104100.1/Cla97C04G069020.1/Cla97C06G110800.1/Cla97C02G046130.1/Cla97C07G134740.1/Cla97C07G134860.1/Cla97C11G207210.1/Cla97C01G019410.1/Cla97C01G004020.1/Cla97C06G114120.1/Cla97C06G114000.1/Cla97C05G081950.1	15
GO:0009410	BP	GO:0009410	response to xenobiotic stimulus	5/872	45/9156	0.429578	0.999758	0.999758	Cla97C10G193900.1/Cla97C05G101190.1/Cla97C05G101970.1/Cla97C05G081160.1/Cla97C05G081170.1	5
GO:0010212	BP	GO:0010212	response to ionizing radiation	5/872	45/9156	0.429578	0.999758	0.999758	Cla97C07G143470.1/Cla97C07G143480.1/Cla97C07G134760.1/Cla97C11G207550.1/Cla97C06G114970.1	5
GO:0044275	BP	GO:0044275	cellular carbohydrate catabolic process	5/872	45/9156	0.429578	0.999758	0.999758	Cla97C05G100190.1/Cla97C05G103050.1/Cla97C05G103190.1/Cla97C02G045770.1/Cla97C02G046130.1	5
GO:0071466	BP	GO:0071466	cellular response to xenobiotic stimulus	5/872	45/9156	0.429578	0.999758	0.999758	Cla97C10G193900.1/Cla97C05G101190.1/Cla97C05G101970.1/Cla97C05G081160.1/Cla97C05G081170.1	5
GO:1901988	BP	GO:1901988	negative regulation of cell cycle phase transition	5/872	45/9156	0.429578	0.999758	0.999758	Cla97C05G099910.1/Cla97C05G102530.1/Cla97C06G110440.1/Cla97C07G143230.1/Cla97C01G019910.1	5
GO:0006625	BP	GO:0006625	protein targeting to peroxisome	3/872	25/9156	0.430341	0.999758	0.999758	Cla97C10G193900.1/Cla97C02G045000.1/Cla97C07G138380.1	3
GO:0006690	BP	GO:0006690	icosanoid metabolic process	3/872	25/9156	0.430341	0.999758	0.999758	Cla97C10G193900.1/Cla97C02G032330.1/Cla97C06G114360.1	3
GO:0009694	BP	GO:0009694	jasmonic acid metabolic process	3/872	25/9156	0.430341	0.999758	0.999758	Cla97C05G100160.1/Cla97C05G103120.1/Cla97C01G004400.1	3
GO:0010315	BP	GO:0010315	auxin export across the plasma membrane	3/872	25/9156	0.430341	0.999758	0.999758	Cla97C05G099970.1/Cla97C05G103970.1/Cla97C01G003310.1	3
GO:0043574	BP	GO:0043574	peroxisomal transport	3/872	25/9156	0.430341	0.999758	0.999758	Cla97C10G193900.1/Cla97C02G045000.1/Cla97C07G138380.1	3
GO:0072662	BP	GO:0072662	protein localization to peroxisome	3/872	25/9156	0.430341	0.999758	0.999758	Cla97C10G193900.1/Cla97C02G045000.1/Cla97C07G138380.1	3
GO:0072663	BP	GO:0072663	establishment of protein localization to peroxisome	3/872	25/9156	0.430341	0.999758	0.999758	Cla97C10G193900.1/Cla97C02G045000.1/Cla97C07G138380.1	3
GO:0034293	BP	GO:0034293	sexual sporulation	4/872	35/9156	0.430716	0.999758	0.999758	Cla97C05G104140.1/Cla97C01G019310.1/Cla97C07G132660.1/Cla97C05G081880.1	4
GO:0051046	BP	GO:0051046	regulation of secretion	4/872	35/9156	0.430716	0.999758	0.999758	Cla97C05G102730.1/Cla97C05G103870.1/Cla97C05G104160.1/Cla97C01G003140.1	4
GO:1903530	BP	GO:1903530	regulation of secretion by cell	4/872	35/9156	0.430716	0.999758	0.999758	Cla97C05G102730.1/Cla97C05G103870.1/Cla97C05G104160.1/Cla97C01G003140.1	4
GO:0051656	BP	GO:0051656	establishment of organelle localization	9/872	86/9156	0.435333	0.999758	0.999758	Cla97C05G100690.1/Cla97C05G101460.1/Cla97C05G102730.1/Cla97C06G110580.1/Cla97C04G070380.1/Cla97C11G207630.1/Cla97C01G004730.1/Cla97C07G132590.1/Cla97C06G114600.1	9
GO:0051347	BP	GO:0051347	positive regulation of transferase activity	8/872	76/9156	0.438501	0.999758	0.999758	Cla97C05G101170.1/Cla97C05G103210.1/Cla97C04G070420.1/Cla97C07G134600.1/Cla97C01G003240.1/Cla97C01G004750.1/Cla97C06G114800.1/Cla97C06G114780.1	8
GO:0019693	BP	GO:0019693	ribose phosphate metabolic process	15/872	148/9156	0.440084	0.999758	0.999758	Cla97C10G193690.1/Cla97C05G103410.1/Cla97C05G103850.1/Cla97C05G104100.1/Cla97C04G069020.1/Cla97C06G110800.1/Cla97C02G046130.1/Cla97C07G134740.1/Cla97C07G134860.1/Cla97C11G207210.1/Cla97C11G207640.1/Cla97C01G004020.1/Cla97C06G114120.1/Cla97C06G114000.1/Cla97C05G081950.1	15
GO:0042592	BP	GO:0042592	homeostatic process	40/872	407/9156	0.441023	0.999758	0.999758	Cla97C10G193890.1/Cla97C10G193900.1/Cla97C05G100150.1/Cla97C05G100430.1/Cla97C05G100620.1/Cla97C05G100630.1/Cla97C05G100640.1/Cla97C05G100650.1/Cla97C05G101520.1/Cla97C05G102830.1/Cla97C05G103140.1/Cla97C05G103970.1/Cla97C06G110670.1/Cla97C06G110170.1/Cla97C07G143640.1/Cla97C02G044830.1/Cla97C02G044840.1/Cla97C02G044880.1/Cla97C02G045000.1/Cla97C02G045170.1/Cla97C02G045180.1/Cla97C02G045270.1/Cla…	40
GO:0001934	BP	GO:0001934	positive regulation of protein phosphorylation	7/872	66/9156	0.441814	0.999758	0.999758	Cla97C05G101170.1/Cla97C05G103210.1/Cla97C04G070420.1/Cla97C07G134600.1/Cla97C01G003240.1/Cla97C01G004750.1/Cla97C06G114780.1	7
GO:0019827	BP	GO:0019827	stem cell population maintenance	7/872	66/9156	0.441814	0.999758	0.999758	Cla97C05G103150.1/Cla97C02G044770.1/Cla97C01G019660.1/Cla97C01G003350.1/Cla97C01G003370.1/Cla97C10G191070.1/Cla97C10G191430.1	7
GO:0098727	BP	GO:0098727	maintenance of cell number	7/872	66/9156	0.441814	0.999758	0.999758	Cla97C05G103150.1/Cla97C02G044770.1/Cla97C01G019660.1/Cla97C01G003350.1/Cla97C01G003370.1/Cla97C10G191070.1/Cla97C10G191430.1	7
GO:0000272	BP	GO:0000272	polysaccharide catabolic process	6/872	56/9156	0.445284	0.999758	0.999758	Cla97C05G100190.1/Cla97C05G103050.1/Cla97C05G103190.1/Cla97C05G103810.1/Cla97C05G103820.1/Cla97C02G045770.1	6
GO:0009110	BP	GO:0009110	vitamin biosynthetic process	6/872	56/9156	0.445284	0.999758	0.999758	Cla97C05G102590.1/Cla97C11G207240.1/Cla97C11G207250.1/Cla97C01G020190.1/Cla97C01G020200.1/Cla97C01G020400.1	6
GO:0048598	BP	GO:0048598	embryonic morphogenesis	6/872	56/9156	0.445284	0.999758	0.999758	Cla97C07G134760.1/Cla97C11G207380.1/Cla97C07G138120.1/Cla97C01G003260.1/Cla97C10G190610.1/Cla97C10G190630.1	6
GO:0034599	BP	GO:0034599	cellular response to oxidative stress	10/872	97/9156	0.445532	0.999758	0.999758	Cla97C05G102830.1/Cla97C07G143130.1/Cla97C07G144160.1/Cla97C07G144240.1/Cla97C02G045810.1/Cla97C01G019440.1/Cla97C01G019890.1/Cla97C01G004760.1/Cla97C10G190770.1/Cla97C05G081720.1	10
GO:0009555	BP	GO:0009555	pollen development	25/872	252/9156	0.445812	0.999758	0.999758	Cla97C10G193630.1/Cla97C05G099910.1/Cla97C05G100230.1/Cla97C05G103080.1/Cla97C05G104140.1/Cla97C05G104280.1/Cla97C07G142990.1/Cla97C07G143260.1/Cla97C07G144110.1/Cla97C02G044880.1/Cla97C11G211440.1/Cla97C11G207430.1/Cla97C11G207440.1/Cla97C11G207480.1/Cla97C01G019840.1/Cla97C01G020390.1/Cla97C01G003100.1/Cla97C01G003160.1/Cla97C07G132580.1/Cla97C07G132660.1/Cla97C06G113670.1/Cla97C10G190780.1/Cla…	25
GO:0048699	BP	GO:0048699	generation of neurons	5/872	46/9156	0.448909	0.999758	0.999758	Cla97C05G103150.1/Cla97C02G032330.1/Cla97C07G134760.1/Cla97C07G138090.1/Cla97C06G114800.1	5
GO:0046903	BP	GO:0046903	secretion	12/872	118/9156	0.450605	0.999758	0.999758	Cla97C05G102730.1/Cla97C05G103600.1/Cla97C05G103870.1/Cla97C05G104160.1/Cla97C07G143310.1/Cla97C11G207630.1/Cla97C01G003140.1/Cla97C06G114660.1/Cla97C06G113770.1/Cla97C05G081550.1/Cla97C05G081560.1/Cla97C05G081580.1	12
GO:0002237	BP	GO:0002237	response to molecule of bacterial origin	4/872	36/9156	0.452651	0.999758	0.999758	Cla97C05G103080.1/Cla97C07G143470.1/Cla97C07G143480.1/Cla97C02G032330.1	4
GO:0016482	BP	GO:0016482	cytosolic transport	4/872	36/9156	0.452651	0.999758	0.999758	Cla97C05G100070.1/Cla97C02G032540.1/Cla97C06G113650.1/Cla97C05G081830.1	4
GO:0030587	BP	GO:0030587	sorocarp development	4/872	36/9156	0.452651	0.999758	0.999758	Cla97C05G101170.1/Cla97C05G101510.1/Cla97C04G070420.1/Cla97C01G003240.1	4
GO:0048666	BP	GO:0048666	neuron development	4/872	36/9156	0.452651	0.999758	0.999758	Cla97C05G103150.1/Cla97C02G032330.1/Cla97C07G138090.1/Cla97C06G114800.1	4
GO:0099120	BP	GO:0099120	socially cooperative development	4/872	36/9156	0.452651	0.999758	0.999758	Cla97C05G101170.1/Cla97C05G101510.1/Cla97C04G070420.1/Cla97C01G003240.1	4
GO:0010383	BP	GO:0010383	cell wall polysaccharide metabolic process	8/872	77/9156	0.453391	0.999758	0.999758	Cla97C05G100080.1/Cla97C05G100090.1/Cla97C05G100190.1/Cla97C05G100740.1/Cla97C11G211440.1/Cla97C07G137950.1/Cla97C07G138310.1/Cla97C07G132510.1	8
GO:0048284	BP	GO:0048284	organelle fusion	8/872	77/9156	0.453391	0.999758	0.999758	Cla97C05G102730.1/Cla97C04G070380.1/Cla97C07G137990.1/Cla97C07G138400.1/Cla97C01G004320.1/Cla97C07G132530.1/Cla97C06G114660.1/Cla97C06G113650.1	8
GO:0006364	BP	GO:0006364	rRNA processing	14/872	139/9156	0.454488	0.999758	0.999758	Cla97C05G100770.1/Cla97C05G101550.1/Cla97C06G110360.1/Cla97C07G143060.1/Cla97C07G143970.1/Cla97C04G070390.1/Cla97C07G135680.1/Cla97C07G135730.1/Cla97C11G207110.1/Cla97C11G207140.1/Cla97C01G019410.1/Cla97C06G114340.1/Cla97C04G069300.1/Cla97C05G082340.1	14
GO:0051270	BP	GO:0051270	regulation of cellular component movement	3/872	26/9156	0.456313	0.999758	0.999758	Cla97C02G045460.1/Cla97C02G032330.1/Cla97C07G134760.1	3
GO:1901991	BP	GO:1901991	negative regulation of mitotic cell cycle phase transition	3/872	26/9156	0.456313	0.999758	0.999758	Cla97C05G102530.1/Cla97C06G110440.1/Cla97C01G019910.1	3
GO:0043085	BP	GO:0043085	positive regulation of catalytic activity	16/872	160/9156	0.457583	0.999758	0.999758	Cla97C05G101170.1/Cla97C05G103210.1/Cla97C05G104270.1/Cla97C07G143230.1/Cla97C04G070420.1/Cla97C02G032330.1/Cla97C07G134600.1/Cla97C11G207630.1/Cla97C01G019440.1/Cla97C07G138400.1/Cla97C01G003240.1/Cla97C01G004750.1/Cla97C06G114800.1/Cla97C06G114780.1/Cla97C06G114500.1/Cla97C10G190770.1	16
GO:0002443	BP	GO:0002443	leukocyte mediated immunity	2/872	16/9156	0.458922	0.999758	0.999758	Cla97C06G114970.1/Cla97C06G113770.1	2
GO:0006020	BP	GO:0006020	inositol metabolic process	2/872	16/9156	0.458922	0.999758	0.999758	Cla97C05G100150.1/Cla97C01G020490.1	2
GO:0009903	BP	GO:0009903	chloroplast avoidance movement	2/872	16/9156	0.458922	0.999758	0.999758	Cla97C05G100690.1/Cla97C05G101460.1	2
GO:0010099	BP	GO:0010099	regulation of photomorphogenesis	2/872	16/9156	0.458922	0.999758	0.999758	Cla97C10G193780.1/Cla97C06G110200.1	2
GO:0010959	BP	GO:0010959	regulation of metal ion transport	2/872	16/9156	0.458922	0.999758	0.999758	Cla97C05G104010.1/Cla97C07G138090.1	2
GO:0019319	BP	GO:0019319	hexose biosynthetic process	2/872	16/9156	0.458922	0.999758	0.999758	Cla97C02G046130.1/Cla97C07G132400.1	2
GO:0032507	BP	GO:0032507	maintenance of protein location in cell	2/872	16/9156	0.458922	0.999758	0.999758	Cla97C07G138090.1/Cla97C06G114800.1	2
GO:0032990	BP	GO:0032990	cell part morphogenesis	2/872	16/9156	0.458922	0.999758	0.999758	Cla97C02G032330.1/Cla97C07G138090.1	2
GO:0034620	BP	GO:0034620	cellular response to unfolded protein	2/872	16/9156	0.458922	0.999758	0.999758	Cla97C02G032020.1/Cla97C01G020490.1	2
GO:0045185	BP	GO:0045185	maintenance of protein location	2/872	16/9156	0.458922	0.999758	0.999758	Cla97C07G138090.1/Cla97C06G114800.1	2
GO:0055069	BP	GO:0055069	zinc ion homeostasis	2/872	16/9156	0.458922	0.999758	0.999758	Cla97C06G110170.1/Cla97C11G207350.1	2
GO:0071941	BP	GO:0071941	nitrogen cycle metabolic process	2/872	16/9156	0.458922	0.999758	0.999758	Cla97C05G100200.1/Cla97C07G138140.1	2
GO:0099111	BP	GO:0099111	microtubule-based transport	2/872	16/9156	0.458922	0.999758	0.999758	Cla97C05G101820.1/Cla97C06G114500.1	2
GO:1990778	BP	GO:1990778	protein localization to cell periphery	2/872	16/9156	0.458922	0.999758	0.999758	Cla97C05G100070.1/Cla97C07G138090.1	2
GO:0006906	BP	GO:0006906	vesicle fusion	6/872	57/9156	0.462644	0.999758	0.999758	Cla97C05G102730.1/Cla97C04G070380.1/Cla97C07G138400.1/Cla97C07G132530.1/Cla97C06G114660.1/Cla97C06G113650.1	6
GO:0009156	BP	GO:0009156	ribonucleoside monophosphate biosynthetic process	6/872	57/9156	0.462644	0.999758	0.999758	Cla97C05G104100.1/Cla97C04G069020.1/Cla97C02G046130.1/Cla97C07G134860.1/Cla97C11G207640.1/Cla97C01G004020.1	6
GO:0042545	BP	GO:0042545	cell wall modification	6/872	57/9156	0.462644	0.999758	0.999758	Cla97C05G100190.1/Cla97C05G100740.1/Cla97C05G103030.1/Cla97C01G004760.1/Cla97C06G113740.1/Cla97C05G082240.1	6
GO:0009100	BP	GO:0009100	glycoprotein metabolic process	9/872	88/9156	0.463265	0.999758	0.999758	Cla97C05G102690.1/Cla97C05G103200.1/Cla97C05G103410.1/Cla97C05G103930.1/Cla97C06G110150.1/Cla97C01G019850.1/Cla97C06G114540.1/Cla97C10G190820.1/Cla97C05G081950.1	9
GO:0010074	BP	GO:0010074	maintenance of meristem identity	5/872	47/9156	0.468067	0.999758	0.999758	Cla97C02G044770.1/Cla97C01G003350.1/Cla97C01G003370.1/Cla97C10G191070.1/Cla97C10G191430.1	5
GO:0010927	BP	GO:0010927	cellular component assembly involved in morphogenesis	5/872	47/9156	0.468067	0.999758	0.999758	Cla97C11G207430.1/Cla97C11G207440.1/Cla97C11G207480.1/Cla97C01G019310.1/Cla97C07G132580.1	5
GO:0016477	BP	GO:0016477	cell migration	5/872	47/9156	0.468067	0.999758	0.999758	Cla97C02G045460.1/Cla97C02G032330.1/Cla97C07G134760.1/Cla97C07G134600.1/Cla97C01G003140.1	5
GO:0006470	BP	GO:0006470	protein dephosphorylation	8/872	78/9156	0.468212	0.999758	0.999758	Cla97C11G207380.1/Cla97C01G019450.1/Cla97C01G019720.1/Cla97C07G138490.1/Cla97C07G132680.1/Cla97C06G114390.1/Cla97C04G069390.1/Cla97C05G081110.1	8
GO:0044093	BP	GO:0044093	positive regulation of molecular function	18/872	182/9156	0.46984	0.999758	0.999758	Cla97C05G101170.1/Cla97C05G103210.1/Cla97C05G104270.1/Cla97C07G143230.1/Cla97C04G070420.1/Cla97C02G032330.1/Cla97C07G134760.1/Cla97C07G134600.1/Cla97C11G207630.1/Cla97C01G019440.1/Cla97C07G138090.1/Cla97C07G138400.1/Cla97C01G003240.1/Cla97C01G004750.1/Cla97C06G114800.1/Cla97C06G114780.1/Cla97C06G114500.1/Cla97C10G190770.1	18
GO:0071395	BP	GO:0071395	cellular response to jasmonic acid stimulus	10/872	99/9156	0.471883	0.999758	0.999758	Cla97C05G101190.1/Cla97C05G101970.1/Cla97C02G032020.1/Cla97C01G020480.1/Cla97C07G138470.1/Cla97C01G004570.1/Cla97C07G132430.1/Cla97C07G132700.1/Cla97C06G114750.1/Cla97C10G190590.1	10
GO:0007399	BP	GO:0007399	nervous system development	7/872	68/9156	0.473687	0.999758	0.999758	Cla97C10G193890.1/Cla97C05G103150.1/Cla97C02G032330.1/Cla97C07G134760.1/Cla97C07G138090.1/Cla97C01G003260.1/Cla97C06G114800.1	7
GO:0042327	BP	GO:0042327	positive regulation of phosphorylation	7/872	68/9156	0.473687	0.999758	0.999758	Cla97C05G101170.1/Cla97C05G103210.1/Cla97C04G070420.1/Cla97C07G134600.1/Cla97C01G003240.1/Cla97C01G004750.1/Cla97C06G114780.1	7
GO:0065004	BP	GO:0065004	protein-DNA complex assembly	7/872	68/9156	0.473687	0.999758	0.999758	Cla97C07G144480.1/Cla97C02G044940.1/Cla97C02G045890.1/Cla97C02G046300.1/Cla97C02G046310.1/Cla97C11G206990.1/Cla97C11G207550.1	7
GO:0080147	BP	GO:0080147	root hair cell development	7/872	68/9156	0.473687	0.999758	0.999758	Cla97C05G100680.1/Cla97C01G019840.1/Cla97C01G020100.1/Cla97C01G020470.1/Cla97C01G003390.1/Cla97C04G069220.1/Cla97C05G081400.1	7
GO:0062012	BP	GO:0062012	regulation of small molecule metabolic process	9/872	89/9156	0.477141	0.999758	0.999758	Cla97C10G193900.1/Cla97C05G099970.1/Cla97C05G103410.1/Cla97C05G103850.1/Cla97C07G143650.1/Cla97C01G020190.1/Cla97C01G020200.1/Cla97C01G020400.1/Cla97C01G003220.1	9
GO:0016570	BP	GO:0016570	histone modification	16/872	162/9156	0.478197	0.999758	0.999758	Cla97C05G101980.1/Cla97C05G102320.1/Cla97C05G103080.1/Cla97C05G103370.1/Cla97C05G103860.1/Cla97C06G110470.1/Cla97C02G045250.1/Cla97C02G045460.1/Cla97C07G134760.1/Cla97C11G207040.1/Cla97C01G019620.1/Cla97C01G004210.1/Cla97C01G004470.1/Cla97C06G114970.1/Cla97C06G114630.1/Cla97C05G081790.1	16
GO:0090174	BP	GO:0090174	organelle membrane fusion	6/872	58/9156	0.479862	0.999758	0.999758	Cla97C05G102730.1/Cla97C04G070380.1/Cla97C07G138400.1/Cla97C07G132530.1/Cla97C06G114660.1/Cla97C06G113650.1	6
GO:0006753	BP	GO:0006753	nucleoside phosphate metabolic process	20/872	204/9156	0.48066	0.999758	0.999758	Cla97C10G193690.1/Cla97C05G103110.1/Cla97C05G103410.1/Cla97C05G103610.1/Cla97C05G103850.1/Cla97C05G104100.1/Cla97C04G069020.1/Cla97C06G110800.1/Cla97C02G046130.1/Cla97C07G134740.1/Cla97C07G134860.1/Cla97C11G207040.1/Cla97C11G207210.1/Cla97C11G207640.1/Cla97C01G020500.1/Cla97C07G138330.1/Cla97C01G004020.1/Cla97C06G114120.1/Cla97C06G114000.1/Cla97C05G081950.1	20
GO:1901135	BP	GO:1901135	carbohydrate derivative metabolic process	44/872	455/9156	0.481161	0.999758	0.999758	Cla97C10G193540.1/Cla97C10G193680.1/Cla97C10G193690.1/Cla97C10G193750.1/Cla97C10G193760.1/Cla97C05G102090.1/Cla97C05G102600.1/Cla97C05G102690.1/Cla97C05G103200.1/Cla97C05G103410.1/Cla97C05G103850.1/Cla97C05G103930.1/Cla97C05G104100.1/Cla97C04G069020.1/Cla97C06G110800.1/Cla97C06G110150.1/Cla97C07G142990.1/Cla97C02G045440.1/Cla97C02G046130.1/Cla97C07G134740.1/Cla97C07G134860.1/Cla97C07G135500.1/Cla…	44
GO:0043254	BP	GO:0043254	regulation of protein-containing complex assembly	8/872	79/9156	0.482944	0.999758	0.999758	Cla97C02G044940.1/Cla97C02G045000.1/Cla97C02G045610.1/Cla97C11G207260.1/Cla97C11G207630.1/Cla97C07G138240.1/Cla97C06G114970.1/Cla97C04G069190.1	8
GO:0018193	BP	GO:0018193	peptidyl-amino acid modification	30/872	309/9156	0.484453	0.999758	0.999758	Cla97C05G100810.1/Cla97C05G101980.1/Cla97C05G102690.1/Cla97C05G103210.1/Cla97C05G103740.1/Cla97C05G103780.1/Cla97C05G103860.1/Cla97C06G110470.1/Cla97C07G143670.1/Cla97C02G045030.1/Cla97C02G045040.1/Cla97C02G045240.1/Cla97C02G045550.1/Cla97C02G032450.1/Cla97C07G135510.1/Cla97C11G207380.1/Cla97C11G207570.1/Cla97C01G019620.1/Cla97C01G019720.1/Cla97C01G020100.1/Cla97C01G003270.1/Cla97C01G004210.1/Cla…	30
GO:0009812	BP	GO:0009812	flavonoid metabolic process	10/872	100/9156	0.484972	0.999758	0.999758	Cla97C10G193750.1/Cla97C10G193760.1/Cla97C05G103080.1/Cla97C05G103100.1/Cla97C05G104270.1/Cla97C04G069010.1/Cla97C07G144530.1/Cla97C07G138090.1/Cla97C07G138500.1/Cla97C01G003310.1	10
GO:1902680	BP	GO:1902680	positive regulation of RNA biosynthetic process	38/872	393/9156	0.486329	0.999758	0.999758	Cla97C05G099980.1/Cla97C05G100450.1/Cla97C05G101560.1/Cla97C05G101750.1/Cla97C05G101820.1/Cla97C05G102260.1/Cla97C05G102680.1/Cla97C05G103080.1/Cla97C05G103100.1/Cla97C05G103870.1/Cla97C05G104160.1/Cla97C07G143730.1/Cla97C07G143970.1/Cla97C07G144100.1/Cla97C07G144220.1/Cla97C02G044940.1/Cla97C02G031880.1/Cla97C02G031890.1/Cla97C02G031900.1/Cla97C02G031910.1/Cla97C07G135600.1/Cla97C11G207040.1/Cla…	38
GO:1903508	BP	GO:1903508	positive regulation of nucleic acid-templated transcription	38/872	393/9156	0.486329	0.999758	0.999758	Cla97C05G099980.1/Cla97C05G100450.1/Cla97C05G101560.1/Cla97C05G101750.1/Cla97C05G101820.1/Cla97C05G102260.1/Cla97C05G102680.1/Cla97C05G103080.1/Cla97C05G103100.1/Cla97C05G103870.1/Cla97C05G104160.1/Cla97C07G143730.1/Cla97C07G143970.1/Cla97C07G144100.1/Cla97C07G144220.1/Cla97C02G044940.1/Cla97C02G031880.1/Cla97C02G031890.1/Cla97C02G031900.1/Cla97C02G031910.1/Cla97C07G135600.1/Cla97C11G207040.1/Cla…	38
GO:0009127	BP	GO:0009127	purine nucleoside monophosphate biosynthetic process	5/872	48/9156	0.487013	0.999758	0.999758	Cla97C05G104100.1/Cla97C04G069020.1/Cla97C02G046130.1/Cla97C07G134860.1/Cla97C01G004020.1	5
GO:0009168	BP	GO:0009168	purine ribonucleoside monophosphate biosynthetic process	5/872	48/9156	0.487013	0.999758	0.999758	Cla97C05G104100.1/Cla97C04G069020.1/Cla97C02G046130.1/Cla97C07G134860.1/Cla97C01G004020.1	5
GO:0010501	BP	GO:0010501	RNA secondary structure unwinding	5/872	48/9156	0.487013	0.999758	0.999758	Cla97C05G103870.1/Cla97C05G104160.1/Cla97C11G207700.1/Cla97C01G003040.1/Cla97C05G082050.1	5
GO:0030865	BP	GO:0030865	cortical cytoskeleton organization	5/872	48/9156	0.487013	0.999758	0.999758	Cla97C04G070420.1/Cla97C01G019300.1/Cla97C01G003240.1/Cla97C01G004750.1/Cla97C10G191350.1	5
GO:0031507	BP	GO:0031507	heterochromatin assembly	5/872	48/9156	0.487013	0.999758	0.999758	Cla97C05G103280.1/Cla97C06G110760.1/Cla97C06G110220.1/Cla97C07G144090.1/Cla97C11G206990.1	5
GO:0010562	BP	GO:0010562	positive regulation of phosphorus metabolic process	7/872	69/9156	0.489453	0.999758	0.999758	Cla97C05G101170.1/Cla97C05G103210.1/Cla97C04G070420.1/Cla97C07G134600.1/Cla97C01G003240.1/Cla97C01G004750.1/Cla97C06G114780.1	7
GO:0045937	BP	GO:0045937	positive regulation of phosphate metabolic process	7/872	69/9156	0.489453	0.999758	0.999758	Cla97C05G101170.1/Cla97C05G103210.1/Cla97C04G070420.1/Cla97C07G134600.1/Cla97C01G003240.1/Cla97C01G004750.1/Cla97C06G114780.1	7
GO:0000578	BP	GO:0000578	embryonic axis specification	2/872	17/9156	0.491297	0.999758	0.999758	Cla97C05G099830.1/Cla97C07G143260.1	2
GO:0002263	BP	GO:0002263	cell activation involved in immune response	2/872	17/9156	0.491297	0.999758	0.999758	Cla97C06G114970.1/Cla97C06G113770.1	2
GO:0002366	BP	GO:0002366	leukocyte activation involved in immune response	2/872	17/9156	0.491297	0.999758	0.999758	Cla97C06G114970.1/Cla97C06G113770.1	2
GO:0006836	BP	GO:0006836	neurotransmitter transport	2/872	17/9156	0.491297	0.999758	0.999758	Cla97C05G102730.1/Cla97C05G104210.1	2
GO:0009067	BP	GO:0009067	aspartate family amino acid biosynthetic process	2/872	17/9156	0.491297	0.999758	0.999758	Cla97C05G099740.1/Cla97C05G103490.1	2
GO:0009900	BP	GO:0009900	dehiscence	2/872	17/9156	0.491297	0.999758	0.999758	Cla97C05G100190.1/Cla97C07G132430.1	2
GO:0010088	BP	GO:0010088	phloem development	2/872	17/9156	0.491297	0.999758	0.999758	Cla97C01G020600.1/Cla97C01G020610.1	2
GO:0010192	BP	GO:0010192	mucilage biosynthetic process	2/872	17/9156	0.491297	0.999758	0.999758	Cla97C07G138060.1/Cla97C01G003320.1	2
GO:0019252	BP	GO:0019252	starch biosynthetic process	2/872	17/9156	0.491297	0.999758	0.999758	Cla97C05G103050.1/Cla97C07G132400.1	2
GO:0019369	BP	GO:0019369	arachidonic acid metabolic process	2/872	17/9156	0.491297	0.999758	0.999758	Cla97C10G193900.1/Cla97C06G114360.1	2
GO:0031062	BP	GO:0031062	positive regulation of histone methylation	2/872	17/9156	0.491297	0.999758	0.999758	Cla97C06G110470.1/Cla97C06G114970.1	2
GO:0031167	BP	GO:0031167	rRNA methylation	2/872	17/9156	0.491297	0.999758	0.999758	Cla97C01G019410.1/Cla97C05G082340.1	2
GO:0031537	BP	GO:0031537	regulation of anthocyanin metabolic process	2/872	17/9156	0.491297	0.999758	0.999758	Cla97C05G104270.1/Cla97C07G138090.1	2
GO:0032543	BP	GO:0032543	mitochondrial translation	2/872	17/9156	0.491297	0.999758	0.999758	Cla97C01G019370.1/Cla97C01G020500.1	2
GO:0045005	BP	GO:0045005	DNA-templated DNA replication maintenance of fidelity	2/872	17/9156	0.491297	0.999758	0.999758	Cla97C05G102530.1/Cla97C11G207140.1	2
GO:0046460	BP	GO:0046460	neutral lipid biosynthetic process	2/872	17/9156	0.491297	0.999758	0.999758	Cla97C05G103160.1/Cla97C05G103850.1	2
GO:0046463	BP	GO:0046463	acylglycerol biosynthetic process	2/872	17/9156	0.491297	0.999758	0.999758	Cla97C05G103160.1/Cla97C05G103850.1	2
GO:0051123	BP	GO:0051123	RNA polymerase II preinitiation complex assembly	2/872	17/9156	0.491297	0.999758	0.999758	Cla97C02G044940.1/Cla97C02G045890.1	2
GO:0006813	BP	GO:0006813	potassium ion transport	6/872	59/9156	0.496911	0.999758	0.999758	Cla97C05G104010.1/Cla97C07G144070.1/Cla97C11G211390.1/Cla97C07G138090.1/Cla97C06G114930.1/Cla97C05G082120.1	6
GO:0016999	BP	GO:0016999	antibiotic metabolic process	6/872	59/9156	0.496911	0.999758	0.999758	Cla97C05G103110.1/Cla97C06G110800.1/Cla97C07G144530.1/Cla97C01G019890.1/Cla97C01G020080.1/Cla97C01G020360.1	6
GO:0072329	BP	GO:0072329	monocarboxylic acid catabolic process	6/872	59/9156	0.496911	0.999758	0.999758	Cla97C07G144530.1/Cla97C07G138380.1/Cla97C01G004400.1/Cla97C06G114580.1/Cla97C06G114510.1/Cla97C05G081950.1	6
GO:0071398	BP	GO:0071398	cellular response to fatty acid	10/872	101/9156	0.497987	0.999758	0.999758	Cla97C05G101190.1/Cla97C05G101970.1/Cla97C02G032020.1/Cla97C01G020480.1/Cla97C07G138470.1/Cla97C01G004570.1/Cla97C07G132430.1/Cla97C07G132700.1/Cla97C06G114750.1/Cla97C10G190590.1	10
GO:0010150	BP	GO:0010150	leaf senescence	12/872	122/9156	0.498284	0.999758	0.999758	Cla97C10G193490.1/Cla97C05G102540.1/Cla97C05G103100.1/Cla97C05G103950.1/Cla97C05G104200.1/Cla97C07G144150.1/Cla97C07G144530.1/Cla97C01G019840.1/Cla97C01G019980.1/Cla97C01G003720.1/Cla97C06G114280.1/Cla97C05G081570.1	12
GO:0009072	BP	GO:0009072	aromatic amino acid family metabolic process	5/872	49/9156	0.505714	0.999758	0.999758	Cla97C05G099970.1/Cla97C05G102590.1/Cla97C07G143230.1/Cla97C11G211370.1/Cla97C04G069140.1	5
GO:0009846	BP	GO:0009846	pollen germination	5/872	49/9156	0.505714	0.999758	0.999758	Cla97C05G100810.1/Cla97C07G143260.1/Cla97C11G207430.1/Cla97C11G207440.1/Cla97C11G207480.1	5
GO:0032350	BP	GO:0032350	regulation of hormone metabolic process	5/872	49/9156	0.505714	0.999758	0.999758	Cla97C05G099970.1/Cla97C06G110570.1/Cla97C07G143650.1/Cla97C01G003220.1/Cla97C07G132660.1	5
GO:0009073	BP	GO:0009073	aromatic amino acid family biosynthetic process	3/872	28/9156	0.506648	0.999758	0.999758	Cla97C05G102590.1/Cla97C11G211370.1/Cla97C04G069140.1	3
GO:0009631	BP	GO:0009631	cold acclimation	3/872	28/9156	0.506648	0.999758	0.999758	Cla97C07G135740.1/Cla97C07G135750.1/Cla97C11G211280.1	3
GO:0033559	BP	GO:0033559	unsaturated fatty acid metabolic process	3/872	28/9156	0.506648	0.999758	0.999758	Cla97C10G193900.1/Cla97C02G032330.1/Cla97C06G114360.1	3
GO:0033365	BP	GO:0033365	protein localization to organelle	22/872	228/9156	0.507778	0.999758	0.999758	Cla97C10G193710.1/Cla97C10G193900.1/Cla97C05G100070.1/Cla97C07G143660.1/Cla97C02G045000.1/Cla97C02G032540.1/Cla97C07G134760.1/Cla97C07G134810.1/Cla97C07G134820.1/Cla97C07G134870.1/Cla97C11G211920.1/Cla97C01G020050.1/Cla97C01G020490.1/Cla97C07G138380.1/Cla97C01G003260.1/Cla97C07G132440.1/Cla97C07G132450.1/Cla97C07G132590.1/Cla97C06G114800.1/Cla97C06G113680.1/Cla97C06G113650.1/Cla97C05G081830.1	22
GO:0072594	BP	GO:0072594	establishment of protein localization to organelle	18/872	186/9156	0.508449	0.999758	0.999758	Cla97C10G193710.1/Cla97C10G193900.1/Cla97C05G100070.1/Cla97C07G143660.1/Cla97C02G045000.1/Cla97C02G032540.1/Cla97C07G134810.1/Cla97C07G134820.1/Cla97C07G134870.1/Cla97C01G020050.1/Cla97C07G138380.1/Cla97C01G003260.1/Cla97C07G132440.1/Cla97C07G132450.1/Cla97C07G132590.1/Cla97C06G113680.1/Cla97C06G113650.1/Cla97C05G081830.1	18
GO:0009165	BP	GO:0009165	nucleotide biosynthetic process	12/872	123/9156	0.510065	0.999758	0.999758	Cla97C10G193690.1/Cla97C05G103850.1/Cla97C05G104100.1/Cla97C04G069020.1/Cla97C02G046130.1/Cla97C07G134860.1/Cla97C11G207210.1/Cla97C11G207640.1/Cla97C01G020500.1/Cla97C01G004020.1/Cla97C06G114120.1/Cla97C06G114000.1	12
GO:1901293	BP	GO:1901293	nucleoside phosphate biosynthetic process	12/872	123/9156	0.510065	0.999758	0.999758	Cla97C10G193690.1/Cla97C05G103850.1/Cla97C05G104100.1/Cla97C04G069020.1/Cla97C02G046130.1/Cla97C07G134860.1/Cla97C11G207210.1/Cla97C11G207640.1/Cla97C01G020500.1/Cla97C01G004020.1/Cla97C06G114120.1/Cla97C06G114000.1	12
GO:0034754	BP	GO:0034754	cellular hormone metabolic process	6/872	60/9156	0.513765	0.999758	0.999758	Cla97C05G103750.1/Cla97C05G103760.1/Cla97C05G103770.1/Cla97C05G103790.1/Cla97C02G032290.1/Cla97C01G004020.1	6
GO:0010075	BP	GO:0010075	regulation of meristem growth	4/872	39/9156	0.516566	0.999758	0.999758	Cla97C05G104200.1/Cla97C01G003350.1/Cla97C06G114280.1/Cla97C10G190880.1	4
GO:0031056	BP	GO:0031056	regulation of histone modification	4/872	39/9156	0.516566	0.999758	0.999758	Cla97C06G110470.1/Cla97C02G045250.1/Cla97C07G134760.1/Cla97C06G114970.1	4
GO:0035966	BP	GO:0035966	response to topologically incorrect protein	4/872	39/9156	0.516566	0.999758	0.999758	Cla97C06G110130.1/Cla97C02G032020.1/Cla97C01G019840.1/Cla97C01G020490.1	4
GO:0048449	BP	GO:0048449	floral organ formation	4/872	39/9156	0.516566	0.999758	0.999758	Cla97C05G099940.1/Cla97C07G143010.1/Cla97C01G019840.1/Cla97C07G132580.1	4
GO:0071417	BP	GO:0071417	cellular response to organonitrogen compound	4/872	39/9156	0.516566	0.999758	0.999758	Cla97C02G045000.1/Cla97C11G207460.1/Cla97C11G207470.1/Cla97C01G020480.1	4
GO:0048443	BP	GO:0048443	stamen development	9/872	92/9156	0.518226	0.999758	0.999758	Cla97C07G143260.1/Cla97C11G207430.1/Cla97C11G207440.1/Cla97C11G207480.1/Cla97C01G019400.1/Cla97C01G019660.1/Cla97C01G019840.1/Cla97C07G132430.1/Cla97C07G132580.1	9
GO:0048466	BP	GO:0048466	androecium development	9/872	92/9156	0.518226	0.999758	0.999758	Cla97C07G143260.1/Cla97C11G207430.1/Cla97C11G207440.1/Cla97C11G207480.1/Cla97C01G019400.1/Cla97C01G019660.1/Cla97C01G019840.1/Cla97C07G132430.1/Cla97C07G132580.1	9
GO:0006644	BP	GO:0006644	phospholipid metabolic process	14/872	145/9156	0.520244	0.999758	0.999758	Cla97C05G102600.1/Cla97C05G103410.1/Cla97C05G104140.1/Cla97C05G104240.1/Cla97C07G143440.1/Cla97C02G045600.1/Cla97C02G032130.1/Cla97C11G211290.1/Cla97C01G020120.1/Cla97C01G020470.1/Cla97C01G004320.1/Cla97C05G081260.1/Cla97C05G082420.1/Cla97C10G191240.1	14
GO:0071370	BP	GO:0071370	cellular response to gibberellin stimulus	7/872	71/9156	0.520538	0.999758	0.999758	Cla97C10G193540.1/Cla97C10G193680.1/Cla97C05G101100.1/Cla97C05G101820.1/Cla97C05G104390.1/Cla97C02G032560.1/Cla97C01G003970.1	7
GO:0001933	BP	GO:0001933	negative regulation of protein phosphorylation	2/872	18/9156	0.52242	0.999758	0.999758	Cla97C07G143230.1/Cla97C07G138090.1	2
GO:0007041	BP	GO:0007041	lysosomal transport	2/872	18/9156	0.52242	0.999758	0.999758	Cla97C05G100070.1/Cla97C02G032540.1	2
GO:0007610	BP	GO:0007610	behavior	2/872	18/9156	0.52242	0.999758	0.999758	Cla97C10G193890.1/Cla97C05G103150.1	2
GO:0010020	BP	GO:0010020	chloroplast fission	2/872	18/9156	0.52242	0.999758	0.999758	Cla97C07G138270.1/Cla97C10G191390.1	2
GO:0031338	BP	GO:0031338	regulation of vesicle fusion	2/872	18/9156	0.52242	0.999758	0.999758	Cla97C05G102730.1/Cla97C07G138400.1	2
GO:0031398	BP	GO:0031398	positive regulation of protein ubiquitination	2/872	18/9156	0.52242	0.999758	0.999758	Cla97C06G114970.1/Cla97C06G114800.1	2
GO:0032204	BP	GO:0032204	regulation of telomere maintenance	2/872	18/9156	0.52242	0.999758	0.999758	Cla97C05G103870.1/Cla97C05G104160.1	2
GO:0034308	BP	GO:0034308	primary alcohol metabolic process	2/872	18/9156	0.52242	0.999758	0.999758	Cla97C11G207240.1/Cla97C11G207250.1	2
GO:0043572	BP	GO:0043572	plastid fission	2/872	18/9156	0.52242	0.999758	0.999758	Cla97C07G138270.1/Cla97C10G191390.1	2
GO:0045047	BP	GO:0045047	protein targeting to ER	2/872	18/9156	0.52242	0.999758	0.999758	Cla97C07G132440.1/Cla97C07G132450.1	2
GO:0050000	BP	GO:0050000	chromosome localization	2/872	18/9156	0.52242	0.999758	0.999758	Cla97C01G004730.1/Cla97C06G114600.1	2
GO:0072599	BP	GO:0072599	establishment of protein localization to endoplasmic reticulum	2/872	18/9156	0.52242	0.999758	0.999758	Cla97C07G132440.1/Cla97C07G132450.1	2
GO:1903322	BP	GO:1903322	positive regulation of protein modification by small protein conjugation or removal	2/872	18/9156	0.52242	0.999758	0.999758	Cla97C06G114970.1/Cla97C06G114800.1	2
GO:0048507	BP	GO:0048507	meristem development	24/872	251/9156	0.524085	0.999758	0.999758	Cla97C05G099830.1/Cla97C05G101650.1/Cla97C05G101980.1/Cla97C05G102340.1/Cla97C05G102410.1/Cla97C05G102660.1/Cla97C05G104200.1/Cla97C07G143010.1/Cla97C07G143260.1/Cla97C07G143820.1/Cla97C02G044770.1/Cla97C07G135600.1/Cla97C11G207380.1/Cla97C01G019620.1/Cla97C01G019660.1/Cla97C01G003220.1/Cla97C01G003350.1/Cla97C01G003370.1/Cla97C06G114840.1/Cla97C06G114280.1/Cla97C06G113990.1/Cla97C10G190880.1/Cla…	24
GO:0043269	BP	GO:0043269	regulation of ion transport	5/872	50/9156	0.524139	0.999758	0.999758	Cla97C05G100580.1/Cla97C05G104010.1/Cla97C07G143170.1/Cla97C11G211910.1/Cla97C07G138090.1	5
GO:0051235	BP	GO:0051235	maintenance of location	5/872	50/9156	0.524139	0.999758	0.999758	Cla97C06G110170.1/Cla97C07G144060.1/Cla97C07G138090.1/Cla97C01G003610.1/Cla97C06G114800.1	5
GO:0070828	BP	GO:0070828	heterochromatin organization	5/872	50/9156	0.524139	0.999758	0.999758	Cla97C05G103280.1/Cla97C06G110760.1/Cla97C06G110220.1/Cla97C07G144090.1/Cla97C11G206990.1	5
GO:0045859	BP	GO:0045859	regulation of protein kinase activity	8/872	82/9156	0.526435	0.999758	0.999758	Cla97C05G101170.1/Cla97C05G103210.1/Cla97C07G143230.1/Cla97C04G070420.1/Cla97C07G134600.1/Cla97C01G003240.1/Cla97C01G004750.1/Cla97C06G114780.1	8
GO:0051247	BP	GO:0051247	positive regulation of protein metabolic process	16/872	167/9156	0.529107	0.999758	0.999758	Cla97C05G101170.1/Cla97C05G103210.1/Cla97C05G104270.1/Cla97C06G110470.1/Cla97C02G044940.1/Cla97C02G045000.1/Cla97C04G070420.1/Cla97C07G134760.1/Cla97C07G134600.1/Cla97C01G003240.1/Cla97C01G004320.1/Cla97C01G004750.1/Cla97C06G114970.1/Cla97C06G114800.1/Cla97C06G114780.1/Cla97C10G191260.1	16
GO:0032879	BP	GO:0032879	regulation of localization	21/872	220/9156	0.530018	0.999758	0.999758	Cla97C05G100580.1/Cla97C05G102410.1/Cla97C05G102730.1/Cla97C05G103870.1/Cla97C05G104010.1/Cla97C05G104160.1/Cla97C06G110740.1/Cla97C06G110170.1/Cla97C07G143170.1/Cla97C02G045460.1/Cla97C04G070380.1/Cla97C02G032330.1/Cla97C07G134760.1/Cla97C07G135510.1/Cla97C11G211910.1/Cla97C11G207630.1/Cla97C07G138090.1/Cla97C07G138400.1/Cla97C01G003140.1/Cla97C01G003350.1/Cla97C06G114200.1	21
GO:0009124	BP	GO:0009124	nucleoside monophosphate biosynthetic process	6/872	61/9156	0.530401	0.999758	0.999758	Cla97C05G104100.1/Cla97C04G069020.1/Cla97C02G046130.1/Cla97C07G134860.1/Cla97C11G207640.1/Cla97C01G004020.1	6
GO:0016101	BP	GO:0016101	diterpenoid metabolic process	6/872	61/9156	0.530401	0.999758	0.999758	Cla97C10G193540.1/Cla97C10G193680.1/Cla97C05G101100.1/Cla97C02G032560.1/Cla97C01G003220.1/Cla97C06G113990.1	6
GO:0051223	BP	GO:0051223	regulation of protein transport	6/872	61/9156	0.530401	0.999758	0.999758	Cla97C05G102730.1/Cla97C05G103870.1/Cla97C05G104160.1/Cla97C07G138090.1/Cla97C01G003140.1/Cla97C06G114200.1	6
GO:0060627	BP	GO:0060627	regulation of vesicle-mediated transport	6/872	61/9156	0.530401	0.999758	0.999758	Cla97C05G102730.1/Cla97C06G110740.1/Cla97C04G070380.1/Cla97C02G032330.1/Cla97C11G207630.1/Cla97C07G138400.1	6
GO:0090087	BP	GO:0090087	regulation of peptide transport	6/872	61/9156	0.530401	0.999758	0.999758	Cla97C05G102730.1/Cla97C05G103870.1/Cla97C05G104160.1/Cla97C07G138090.1/Cla97C01G003140.1/Cla97C06G114200.1	6
GO:0035239	BP	GO:0035239	tube morphogenesis	3/872	29/9156	0.530889	0.999758	0.999758	Cla97C05G103150.1/Cla97C07G134760.1/Cla97C01G003260.1	3
GO:0048236	BP	GO:0048236	plant-type sporogenesis	3/872	29/9156	0.530889	0.999758	0.999758	Cla97C05G104140.1/Cla97C07G132660.1/Cla97C05G081880.1	3
GO:0051568	BP	GO:0051568	histone H3-K4 methylation	3/872	29/9156	0.530889	0.999758	0.999758	Cla97C05G103860.1/Cla97C06G110470.1/Cla97C06G114970.1	3
GO:0090693	BP	GO:0090693	plant organ senescence	12/872	125/9156	0.533392	0.999758	0.999758	Cla97C10G193490.1/Cla97C05G102540.1/Cla97C05G103100.1/Cla97C05G103950.1/Cla97C05G104200.1/Cla97C07G144150.1/Cla97C07G144530.1/Cla97C01G019840.1/Cla97C01G019980.1/Cla97C01G003720.1/Cla97C06G114280.1/Cla97C05G081570.1	12
GO:0022411	BP	GO:0022411	cellular component disassembly	7/872	72/9156	0.535819	0.999758	0.999758	Cla97C05G100810.1/Cla97C02G045610.1/Cla97C02G032450.1/Cla97C11G207260.1/Cla97C01G004610.1/Cla97C06G114600.1/Cla97C05G082010.1	7
GO:0009411	BP	GO:0009411	response to UV	10/872	104/9156	0.536464	0.999758	0.999758	Cla97C05G104240.1/Cla97C07G143470.1/Cla97C07G143480.1/Cla97C07G144240.1/Cla97C02G045580.1/Cla97C11G207040.1/Cla97C01G019500.1/Cla97C01G003700.1/Cla97C07G132580.1/Cla97C05G082240.1	10
GO:0006081	BP	GO:0006081	cellular aldehyde metabolic process	4/872	40/9156	0.537094	0.999758	0.999758	Cla97C10G193590.1/Cla97C10G193600.1/Cla97C02G046130.1/Cla97C10G191240.1	4
GO:0009825	BP	GO:0009825	multidimensional cell growth	4/872	40/9156	0.537094	0.999758	0.999758	Cla97C05G103030.1/Cla97C07G143650.1/Cla97C01G003370.1/Cla97C06G113740.1	4
GO:0006357	BP	GO:0006357	regulation of transcription by RNA polymerase II	28/872	295/9156	0.537719	0.999758	0.999758	Cla97C05G101190.1/Cla97C05G101970.1/Cla97C05G102260.1/Cla97C05G102320.1/Cla97C05G102680.1/Cla97C05G103870.1/Cla97C05G104160.1/Cla97C05G104270.1/Cla97C07G143730.1/Cla97C07G144220.1/Cla97C02G044940.1/Cla97C02G045460.1/Cla97C04G070320.1/Cla97C07G134760.1/Cla97C07G135600.1/Cla97C11G211730.1/Cla97C11G207060.1/Cla97C11G207140.1/Cla97C01G019480.1/Cla97C07G138080.1/Cla97C07G138240.1/Cla97C07G138490.1/Cla…	28
GO:0098657	BP	GO:0098657	import into cell	8/872	83/9156	0.540643	0.999758	0.999758	Cla97C10G193890.1/Cla97C05G100210.1/Cla97C05G100690.1/Cla97C05G101140.1/Cla97C02G045240.1/Cla97C07G138300.1/Cla97C06G114930.1/Cla97C06G114200.1	8
GO:0006066	BP	GO:0006066	alcohol metabolic process	11/872	115/9156	0.540849	0.999758	0.999758	Cla97C10G193770.1/Cla97C10G193900.1/Cla97C05G100150.1/Cla97C05G103410.1/Cla97C02G045590.1/Cla97C02G046130.1/Cla97C11G207240.1/Cla97C11G207250.1/Cla97C01G020080.1/Cla97C01G020360.1/Cla97C01G020490.1	11
GO:0009553	BP	GO:0009553	embryo sac development	11/872	115/9156	0.540849	0.999758	0.999758	Cla97C10G193630.1/Cla97C06G110220.1/Cla97C07G135440.1/Cla97C07G137990.1/Cla97C07G138090.1/Cla97C01G003290.1/Cla97C07G132660.1/Cla97C06G114840.1/Cla97C06G113670.1/Cla97C04G069300.1/Cla97C05G081880.1	11
GO:0035266	BP	GO:0035266	meristem growth	5/872	51/9156	0.542259	0.999758	0.999758	Cla97C05G102410.1/Cla97C05G104200.1/Cla97C01G003350.1/Cla97C06G114280.1/Cla97C10G190880.1	5
GO:0046283	BP	GO:0046283	anthocyanin-containing compound metabolic process	5/872	51/9156	0.542259	0.999758	0.999758	Cla97C10G193750.1/Cla97C10G193760.1/Cla97C05G104270.1/Cla97C07G138090.1/Cla97C07G138500.1	5
GO:0010928	BP	GO:0010928	regulation of auxin mediated signaling pathway	6/872	62/9156	0.546797	0.999758	0.999758	Cla97C05G099970.1/Cla97C05G101190.1/Cla97C05G101970.1/Cla97C05G103970.1/Cla97C06G110400.1/Cla97C01G003310.1	6
GO:0070201	BP	GO:0070201	regulation of establishment of protein localization	6/872	62/9156	0.546797	0.999758	0.999758	Cla97C05G102730.1/Cla97C05G103870.1/Cla97C05G104160.1/Cla97C07G138090.1/Cla97C01G003140.1/Cla97C06G114200.1	6
GO:2000024	BP	GO:2000024	regulation of leaf development	6/872	62/9156	0.546797	0.999758	0.999758	Cla97C10G193490.1/Cla97C05G104270.1/Cla97C01G003720.1/Cla97C05G081600.1/Cla97C05G081610.1/Cla97C10G191070.1	6
GO:0035556	BP	GO:0035556	intracellular signal transduction	42/872	445/9156	0.550118	0.999758	0.999758	Cla97C05G099910.1/Cla97C05G101170.1/Cla97C05G101510.1/Cla97C05G102530.1/Cla97C05G103210.1/Cla97C05G103740.1/Cla97C05G104050.1/Cla97C05G104200.1/Cla97C04G069070.1/Cla97C04G069000.1/Cla97C06G110440.1/Cla97C07G143230.1/Cla97C07G144070.1/Cla97C02G045010.1/Cla97C02G045030.1/Cla97C02G045040.1/Cla97C02G045330.1/Cla97C02G046030.1/Cla97C04G070420.1/Cla97C02G032130.1/Cla97C07G135700.1/Cla97C07G134600.1/Cla…	42
GO:0032259	BP	GO:0032259	methylation	22/872	233/9156	0.550723	0.999758	0.999758	Cla97C10G193550.1/Cla97C10G193660.1/Cla97C05G100160.1/Cla97C05G100500.1/Cla97C05G101570.1/Cla97C05G103240.1/Cla97C05G103280.1/Cla97C05G103860.1/Cla97C06G110760.1/Cla97C06G110470.1/Cla97C07G134630.1/Cla97C11G211720.1/Cla97C11G206990.1/Cla97C01G019410.1/Cla97C01G004210.1/Cla97C06G114970.1/Cla97C06G114630.1/Cla97C06G113730.1/Cla97C05G082250.1/Cla97C05G082280.1/Cla97C05G082340.1/Cla97C10G191230.1	22
GO:0032880	BP	GO:0032880	regulation of protein localization	7/872	73/9156	0.550901	0.999758	0.999758	Cla97C05G102730.1/Cla97C05G103870.1/Cla97C05G104160.1/Cla97C07G135510.1/Cla97C07G138090.1/Cla97C01G003140.1/Cla97C06G114200.1	7
GO:0008272	BP	GO:0008272	sulfate transport	2/872	19/9156	0.552237	0.999758	0.999758	Cla97C11G207380.1/Cla97C11G207610.1	2
GO:0009902	BP	GO:0009902	chloroplast relocation	2/872	19/9156	0.552237	0.999758	0.999758	Cla97C05G100690.1/Cla97C05G101460.1	2
GO:0010720	BP	GO:0010720	positive regulation of cell development	2/872	19/9156	0.552237	0.999758	0.999758	Cla97C02G032330.1/Cla97C07G134760.1	2
GO:0030097	BP	GO:0030097	hemopoiesis	2/872	19/9156	0.552237	0.999758	0.999758	Cla97C05G103150.1/Cla97C05G082070.1	2
GO:0043967	BP	GO:0043967	histone H4 acetylation	2/872	19/9156	0.552237	0.999758	0.999758	Cla97C05G101980.1/Cla97C01G019620.1	2
GO:0045055	BP	GO:0045055	regulated exocytosis	2/872	19/9156	0.552237	0.999758	0.999758	Cla97C05G102730.1/Cla97C06G113770.1	2
GO:0045321	BP	GO:0045321	leukocyte activation	2/872	19/9156	0.552237	0.999758	0.999758	Cla97C06G114970.1/Cla97C06G113770.1	2
GO:0048826	BP	GO:0048826	cotyledon morphogenesis	2/872	19/9156	0.552237	0.999758	0.999758	Cla97C10G190610.1/Cla97C10G190630.1	2
GO:0051552	BP	GO:0051552	flavone metabolic process	2/872	19/9156	0.552237	0.999758	0.999758	Cla97C07G144530.1/Cla97C01G003310.1	2
GO:0051667	BP	GO:0051667	establishment of plastid localization	2/872	19/9156	0.552237	0.999758	0.999758	Cla97C05G100690.1/Cla97C05G101460.1	2
GO:0072583	BP	GO:0072583	clathrin-dependent endocytosis	2/872	19/9156	0.552237	0.999758	0.999758	Cla97C05G100210.1/Cla97C07G138300.1	2
GO:0090316	BP	GO:0090316	positive regulation of intracellular protein transport	2/872	19/9156	0.552237	0.999758	0.999758	Cla97C07G138090.1/Cla97C06G114200.1	2
GO:0016072	BP	GO:0016072	rRNA metabolic process	14/872	148/9156	0.552331	0.999758	0.999758	Cla97C05G100770.1/Cla97C05G101550.1/Cla97C06G110360.1/Cla97C07G143060.1/Cla97C07G143970.1/Cla97C04G070390.1/Cla97C07G135680.1/Cla97C07G135730.1/Cla97C11G207110.1/Cla97C11G207140.1/Cla97C01G019410.1/Cla97C06G114340.1/Cla97C04G069300.1/Cla97C05G082340.1	14
GO:0048588	BP	GO:0048588	developmental cell growth	14/872	148/9156	0.552331	0.999758	0.999758	Cla97C07G144110.1/Cla97C02G032330.1/Cla97C11G211440.1/Cla97C01G019840.1/Cla97C01G020470.1/Cla97C01G003390.1/Cla97C01G004610.1/Cla97C06G114850.1/Cla97C06G114040.1/Cla97C06G114020.1/Cla97C06G114010.1/Cla97C10G190780.1/Cla97C04G069220.1/Cla97C05G081400.1	14
GO:0006378	BP	GO:0006378	mRNA polyadenylation	3/872	30/9156	0.554446	0.999758	0.999758	Cla97C06G110220.1/Cla97C11G207140.1/Cla97C05G082070.1	3
GO:0006898	BP	GO:0006898	receptor-mediated endocytosis	3/872	30/9156	0.554446	0.999758	0.999758	Cla97C05G100210.1/Cla97C05G100690.1/Cla97C07G138300.1	3
GO:0007093	BP	GO:0007093	mitotic cell cycle checkpoint signaling	3/872	30/9156	0.554446	0.999758	0.999758	Cla97C05G102530.1/Cla97C06G110440.1/Cla97C01G019910.1	3
GO:0010214	BP	GO:0010214	seed coat development	3/872	30/9156	0.554446	0.999758	0.999758	Cla97C07G138060.1/Cla97C01G004620.1/Cla97C06G114170.1	3
GO:0010305	BP	GO:0010305	leaf vascular tissue pattern formation	3/872	30/9156	0.554446	0.999758	0.999758	Cla97C05G099830.1/Cla97C05G102410.1/Cla97C06G110400.1	3
GO:0051960	BP	GO:0051960	regulation of nervous system development	3/872	30/9156	0.554446	0.999758	0.999758	Cla97C05G103150.1/Cla97C02G032330.1/Cla97C07G134760.1	3
GO:0040008	BP	GO:0040008	regulation of growth	18/872	191/9156	0.555771	0.999758	0.999758	Cla97C10G193730.1/Cla97C05G100450.1/Cla97C05G103970.1/Cla97C05G104200.1/Cla97C07G142920.1/Cla97C07G142930.1/Cla97C07G142940.1/Cla97C02G045250.1/Cla97C02G032330.1/Cla97C07G134760.1/Cla97C11G211600.1/Cla97C11G211920.1/Cla97C01G003220.1/Cla97C01G003350.1/Cla97C06G114850.1/Cla97C06G114390.1/Cla97C06G114280.1/Cla97C10G190880.1	18
GO:0009699	BP	GO:0009699	phenylpropanoid biosynthetic process	9/872	95/9156	0.558209	0.999758	0.999758	Cla97C05G100080.1/Cla97C05G100090.1/Cla97C07G144420.1/Cla97C02G031870.1/Cla97C01G019360.1/Cla97C01G019500.1/Cla97C07G137950.1/Cla97C05G081160.1/Cla97C05G081170.1	9
GO:0009860	BP	GO:0009860	pollen tube growth	9/872	95/9156	0.558209	0.999758	0.999758	Cla97C07G144110.1/Cla97C11G211440.1/Cla97C01G004610.1/Cla97C06G114850.1/Cla97C06G114040.1/Cla97C06G114020.1/Cla97C06G114010.1/Cla97C10G190780.1/Cla97C04G069220.1	9
GO:0009117	BP	GO:0009117	nucleotide metabolic process	19/872	202/9156	0.558897	0.999758	0.999758	Cla97C10G193690.1/Cla97C05G103110.1/Cla97C05G103410.1/Cla97C05G103850.1/Cla97C05G104100.1/Cla97C04G069020.1/Cla97C06G110800.1/Cla97C02G046130.1/Cla97C07G134740.1/Cla97C07G134860.1/Cla97C11G207040.1/Cla97C11G207210.1/Cla97C11G207640.1/Cla97C01G020500.1/Cla97C07G138330.1/Cla97C01G004020.1/Cla97C06G114120.1/Cla97C06G114000.1/Cla97C05G081950.1	19
GO:0055080	BP	GO:0055080	cation homeostasis	16/872	170/9156	0.558984	0.999758	0.999758	Cla97C10G193890.1/Cla97C10G193900.1/Cla97C06G110670.1/Cla97C06G110170.1/Cla97C02G044880.1/Cla97C02G045170.1/Cla97C02G045180.1/Cla97C02G045270.1/Cla97C07G134810.1/Cla97C07G134820.1/Cla97C07G134870.1/Cla97C07G134880.1/Cla97C11G207350.1/Cla97C01G019920.1/Cla97C07G138090.1/Cla97C06G114930.1	16
GO:0006352	BP	GO:0006352	DNA-templated transcription, initiation	5/872	52/9156	0.560049	0.999758	0.999758	Cla97C02G044940.1/Cla97C02G045890.1/Cla97C07G138240.1/Cla97C06G114970.1/Cla97C05G081920.1	5
GO:0008154	BP	GO:0008154	actin polymerization or depolymerization	5/872	52/9156	0.560049	0.999758	0.999758	Cla97C02G045610.1/Cla97C02G032010.1/Cla97C11G207260.1/Cla97C01G004610.1/Cla97C05G082010.1	5
GO:0071805	BP	GO:0071805	potassium ion transmembrane transport	5/872	52/9156	0.560049	0.999758	0.999758	Cla97C07G144070.1/Cla97C11G211390.1/Cla97C07G138090.1/Cla97C06G114930.1/Cla97C05G082120.1	5
GO:0048437	BP	GO:0048437	floral organ development	20/872	213/9156	0.561901	0.999758	0.999758	Cla97C05G099910.1/Cla97C05G099940.1/Cla97C05G101050.1/Cla97C07G143010.1/Cla97C07G143260.1/Cla97C07G135600.1/Cla97C11G207430.1/Cla97C11G207440.1/Cla97C11G207480.1/Cla97C01G019400.1/Cla97C01G019660.1/Cla97C01G019840.1/Cla97C07G132430.1/Cla97C07G132580.1/Cla97C07G132660.1/Cla97C10G190880.1/Cla97C05G081600.1/Cla97C05G081610.1/Cla97C05G082240.1/Cla97C10G191070.1	20
GO:0098771	BP	GO:0098771	inorganic ion homeostasis	17/872	181/9156	0.562086	0.999758	0.999758	Cla97C10G193890.1/Cla97C10G193900.1/Cla97C05G100150.1/Cla97C06G110670.1/Cla97C06G110170.1/Cla97C02G044880.1/Cla97C02G045170.1/Cla97C02G045180.1/Cla97C02G045270.1/Cla97C07G134810.1/Cla97C07G134820.1/Cla97C07G134870.1/Cla97C07G134880.1/Cla97C11G207350.1/Cla97C01G019920.1/Cla97C07G138090.1/Cla97C06G114930.1	17
GO:0044087	BP	GO:0044087	regulation of cellular component biogenesis	14/872	149/9156	0.562863	0.999758	0.999758	Cla97C02G044940.1/Cla97C02G045000.1/Cla97C02G045610.1/Cla97C11G206990.1/Cla97C11G207260.1/Cla97C11G207630.1/Cla97C01G019550.1/Cla97C07G138240.1/Cla97C01G003320.1/Cla97C01G003920.1/Cla97C06G114970.1/Cla97C06G114340.1/Cla97C04G069190.1/Cla97C04G069120.1	14
GO:0007018	BP	GO:0007018	microtubule-based movement	6/872	63/9156	0.562933	0.999758	0.999758	Cla97C05G101820.1/Cla97C01G003590.1/Cla97C01G004730.1/Cla97C06G114600.1/Cla97C06G114500.1/Cla97C06G113690.1	6
GO:0010565	BP	GO:0010565	regulation of cellular ketone metabolic process	6/872	63/9156	0.562933	0.999758	0.999758	Cla97C05G099970.1/Cla97C07G143650.1/Cla97C01G020190.1/Cla97C01G020200.1/Cla97C01G020400.1/Cla97C01G003220.1	6
GO:0045017	BP	GO:0045017	glycerolipid biosynthetic process	7/872	74/9156	0.56577	0.999758	0.999758	Cla97C05G103160.1/Cla97C05G103850.1/Cla97C05G104140.1/Cla97C02G032130.1/Cla97C11G211290.1/Cla97C01G004320.1/Cla97C05G081260.1	7
GO:0032270	BP	GO:0032270	positive regulation of cellular protein metabolic process	15/872	160/9156	0.565893	0.999758	0.999758	Cla97C05G101170.1/Cla97C05G103210.1/Cla97C05G104270.1/Cla97C06G110470.1/Cla97C02G044940.1/Cla97C04G070420.1/Cla97C07G134760.1/Cla97C07G134600.1/Cla97C01G003240.1/Cla97C01G004320.1/Cla97C01G004750.1/Cla97C06G114970.1/Cla97C06G114800.1/Cla97C06G114780.1/Cla97C10G191260.1	15
GO:0006302	BP	GO:0006302	double-strand break repair	8/872	85/9156	0.568539	0.999758	0.999758	Cla97C10G193510.1/Cla97C05G102530.1/Cla97C07G143470.1/Cla97C07G143480.1/Cla97C07G143640.1/Cla97C11G207040.1/Cla97C11G207550.1/Cla97C06G114970.1	8
GO:0043549	BP	GO:0043549	regulation of kinase activity	8/872	85/9156	0.568539	0.999758	0.999758	Cla97C05G101170.1/Cla97C05G103210.1/Cla97C07G143230.1/Cla97C04G070420.1/Cla97C07G134600.1/Cla97C01G003240.1/Cla97C01G004750.1/Cla97C06G114780.1	8
GO:0071103	BP	GO:0071103	DNA conformation change	8/872	85/9156	0.568539	0.999758	0.999758	Cla97C05G102320.1/Cla97C07G144480.1/Cla97C02G045460.1/Cla97C02G046300.1/Cla97C02G046310.1/Cla97C11G206990.1/Cla97C11G207140.1/Cla97C06G114840.1	8
GO:0019953	BP	GO:0019953	sexual reproduction	13/872	139/9156	0.570544	0.999758	0.999758	Cla97C05G103150.1/Cla97C05G104130.1/Cla97C05G104140.1/Cla97C07G144060.1/Cla97C11G211900.1/Cla97C01G019310.1/Cla97C01G019650.1/Cla97C01G020390.1/Cla97C07G138090.1/Cla97C01G003160.1/Cla97C07G132660.1/Cla97C05G081790.1/Cla97C05G081880.1	13
GO:0000723	BP	GO:0000723	telomere maintenance	4/872	42/9156	0.576776	0.999758	0.999758	Cla97C05G103870.1/Cla97C05G104160.1/Cla97C07G143640.1/Cla97C02G046030.1	4
GO:0001676	BP	GO:0001676	long-chain fatty acid metabolic process	3/872	31/9156	0.577283	0.999758	0.999758	Cla97C10G193900.1/Cla97C01G004400.1/Cla97C06G114360.1	3
GO:0002520	BP	GO:0002520	immune system development	3/872	31/9156	0.577283	0.999758	0.999758	Cla97C05G103150.1/Cla97C06G114970.1/Cla97C05G082070.1	3
GO:0006638	BP	GO:0006638	neutral lipid metabolic process	3/872	31/9156	0.577283	0.999758	0.999758	Cla97C05G103160.1/Cla97C05G103850.1/Cla97C06G114360.1	3
GO:0006639	BP	GO:0006639	acylglycerol metabolic process	3/872	31/9156	0.577283	0.999758	0.999758	Cla97C05G103160.1/Cla97C05G103850.1/Cla97C06G114360.1	3
GO:0007163	BP	GO:0007163	establishment or maintenance of cell polarity	3/872	31/9156	0.577283	0.999758	0.999758	Cla97C02G032010.1/Cla97C07G138300.1/Cla97C06G114600.1	3
GO:0043631	BP	GO:0043631	RNA polyadenylation	3/872	31/9156	0.577283	0.999758	0.999758	Cla97C06G110220.1/Cla97C11G207140.1/Cla97C05G082070.1	3
GO:0022008	BP	GO:0022008	neurogenesis	5/872	53/9156	0.577487	0.999758	0.999758	Cla97C05G103150.1/Cla97C02G032330.1/Cla97C07G134760.1/Cla97C07G138090.1/Cla97C06G114800.1	5
GO:0005983	BP	GO:0005983	starch catabolic process	2/872	20/9156	0.580714	0.999758	0.999758	Cla97C05G103050.1/Cla97C05G103190.1	2
GO:0006312	BP	GO:0006312	mitotic recombination	2/872	20/9156	0.580714	0.999758	0.999758	Cla97C05G102530.1/Cla97C11G207550.1	2
GO:0007169	BP	GO:0007169	transmembrane receptor protein tyrosine kinase signaling pathway	2/872	20/9156	0.580714	0.999758	0.999758	Cla97C02G045000.1/Cla97C01G003140.1	2
GO:0019750	BP	GO:0019750	chloroplast localization	2/872	20/9156	0.580714	0.999758	0.999758	Cla97C05G100690.1/Cla97C05G101460.1	2
GO:0032273	BP	GO:0032273	positive regulation of protein polymerization	2/872	20/9156	0.580714	0.999758	0.999758	Cla97C11G207260.1/Cla97C04G069190.1	2
GO:0035672	BP	GO:0035672	oligopeptide transmembrane transport	2/872	20/9156	0.580714	0.999758	0.999758	Cla97C02G045730.1/Cla97C01G019830.1	2
GO:0042326	BP	GO:0042326	negative regulation of phosphorylation	2/872	20/9156	0.580714	0.999758	0.999758	Cla97C07G143230.1/Cla97C07G138090.1	2
GO:0048572	BP	GO:0048572	short-day photoperiodism	2/872	20/9156	0.580714	0.999758	0.999758	Cla97C07G143190.1/Cla97C02G032560.1	2
GO:0048575	BP	GO:0048575	short-day photoperiodism, flowering	2/872	20/9156	0.580714	0.999758	0.999758	Cla97C07G143190.1/Cla97C02G032560.1	2
GO:0051644	BP	GO:0051644	plastid localization	2/872	20/9156	0.580714	0.999758	0.999758	Cla97C05G100690.1/Cla97C05G101460.1	2
GO:0070897	BP	GO:0070897	transcription preinitiation complex assembly	2/872	20/9156	0.580714	0.999758	0.999758	Cla97C02G044940.1/Cla97C02G045890.1	2
GO:0001558	BP	GO:0001558	regulation of cell growth	8/872	86/9156	0.582201	0.999758	0.999758	Cla97C05G100450.1/Cla97C07G142920.1/Cla97C07G142930.1/Cla97C07G142940.1/Cla97C02G032330.1/Cla97C11G211600.1/Cla97C01G003220.1/Cla97C06G114850.1	8
GO:0048878	BP	GO:0048878	chemical homeostasis	31/872	333/9156	0.582431	0.999758	0.999758	Cla97C10G193890.1/Cla97C10G193900.1/Cla97C05G100150.1/Cla97C05G100430.1/Cla97C05G100620.1/Cla97C05G100630.1/Cla97C05G100640.1/Cla97C05G100650.1/Cla97C05G101520.1/Cla97C05G103140.1/Cla97C05G103970.1/Cla97C06G110670.1/Cla97C06G110170.1/Cla97C02G044880.1/Cla97C02G045170.1/Cla97C02G045180.1/Cla97C02G045270.1/Cla97C02G045810.1/Cla97C07G134810.1/Cla97C07G134820.1/Cla97C07G134870.1/Cla97C07G134880.1/Cla…	31
GO:0001932	BP	GO:0001932	regulation of protein phosphorylation	9/872	97/9156	0.58409	0.999758	0.999758	Cla97C05G101170.1/Cla97C05G103210.1/Cla97C07G143230.1/Cla97C04G070420.1/Cla97C07G134600.1/Cla97C07G138090.1/Cla97C01G003240.1/Cla97C01G004750.1/Cla97C06G114780.1	9
GO:0042325	BP	GO:0042325	regulation of phosphorylation	10/872	108/9156	0.58603	0.999758	0.999758	Cla97C05G101170.1/Cla97C05G103210.1/Cla97C05G103850.1/Cla97C07G143230.1/Cla97C04G070420.1/Cla97C07G134600.1/Cla97C07G138090.1/Cla97C01G003240.1/Cla97C01G004750.1/Cla97C06G114780.1	10
GO:0051049	BP	GO:0051049	regulation of transport	17/872	184/9156	0.590364	0.999758	0.999758	Cla97C05G100580.1/Cla97C05G102410.1/Cla97C05G102730.1/Cla97C05G103870.1/Cla97C05G104010.1/Cla97C05G104160.1/Cla97C06G110740.1/Cla97C07G143170.1/Cla97C04G070380.1/Cla97C02G032330.1/Cla97C11G211910.1/Cla97C11G207630.1/Cla97C07G138090.1/Cla97C07G138400.1/Cla97C01G003140.1/Cla97C01G003350.1/Cla97C06G114200.1	17
GO:0044772	BP	GO:0044772	mitotic cell cycle phase transition	6/872	65/9156	0.594353	0.999758	0.999758	Cla97C05G100600.1/Cla97C05G102530.1/Cla97C05G102550.1/Cla97C05G103370.1/Cla97C06G110440.1/Cla97C01G019910.1	6
GO:0060284	BP	GO:0060284	regulation of cell development	6/872	65/9156	0.594353	0.999758	0.999758	Cla97C05G103150.1/Cla97C02G032330.1/Cla97C07G134760.1/Cla97C06G114850.1/Cla97C05G081600.1/Cla97C05G081610.1	6
GO:2000280	BP	GO:2000280	regulation of root development	6/872	65/9156	0.594353	0.999758	0.999758	Cla97C05G099910.1/Cla97C05G104200.1/Cla97C02G032020.1/Cla97C01G003350.1/Cla97C06G114280.1/Cla97C06G113990.1	6
GO:0000819	BP	GO:0000819	sister chromatid segregation	5/872	54/9156	0.594551	0.999758	0.999758	Cla97C05G101820.1/Cla97C05G102550.1/Cla97C07G134760.1/Cla97C01G004730.1/Cla97C06G114600.1	5
GO:0016311	BP	GO:0016311	dephosphorylation	19/872	206/9156	0.5946	0.999758	0.999758	Cla97C10G193900.1/Cla97C05G103190.1/Cla97C05G104220.1/Cla97C05G104230.1/Cla97C05G104240.1/Cla97C07G143440.1/Cla97C02G045600.1/Cla97C11G207380.1/Cla97C01G019450.1/Cla97C01G019720.1/Cla97C01G020470.1/Cla97C01G020580.1/Cla97C07G138490.1/Cla97C07G132400.1/Cla97C07G132680.1/Cla97C06G114390.1/Cla97C04G069400.1/Cla97C04G069390.1/Cla97C05G081110.1	19
GO:0044770	BP	GO:0044770	cell cycle phase transition	8/872	87/9156	0.595657	0.999758	0.999758	Cla97C05G099910.1/Cla97C05G100600.1/Cla97C05G102530.1/Cla97C05G102550.1/Cla97C05G103370.1/Cla97C06G110440.1/Cla97C07G143230.1/Cla97C01G019910.1	8
GO:0030182	BP	GO:0030182	neuron differentiation	4/872	43/9156	0.595876	0.999758	0.999758	Cla97C05G103150.1/Cla97C02G032330.1/Cla97C07G138090.1/Cla97C06G114800.1	4
GO:0032200	BP	GO:0032200	telomere organization	4/872	43/9156	0.595876	0.999758	0.999758	Cla97C05G103870.1/Cla97C05G104160.1/Cla97C07G143640.1/Cla97C02G046030.1	4
GO:0032386	BP	GO:0032386	regulation of intracellular transport	4/872	43/9156	0.595876	0.999758	0.999758	Cla97C06G110740.1/Cla97C11G207630.1/Cla97C07G138090.1/Cla97C06G114200.1	4
GO:0048825	BP	GO:0048825	cotyledon development	4/872	43/9156	0.595876	0.999758	0.999758	Cla97C06G114530.1/Cla97C10G190610.1/Cla97C10G190630.1/Cla97C10G191070.1	4
GO:0009451	BP	GO:0009451	RNA modification	41/872	442/9156	0.597128	0.999758	0.999758	Cla97C10G193660.1/Cla97C05G100750.1/Cla97C05G101570.1/Cla97C05G102970.1/Cla97C05G103240.1/Cla97C05G103570.1/Cla97C05G103880.1/Cla97C06G110510.1/Cla97C07G143350.1/Cla97C07G144340.1/Cla97C02G044790.1/Cla97C02G045200.1/Cla97C02G045380.1/Cla97C02G046100.1/Cla97C02G032290.1/Cla97C02G032510.1/Cla97C07G135670.1/Cla97C07G135770.1/Cla97C11G211720.1/Cla97C11G211850.1/Cla97C11G211930.1/Cla97C11G207320.1/Cla…	41
GO:0010557	BP	GO:0010557	positive regulation of macromolecule biosynthetic process	41/872	442/9156	0.597128	0.999758	0.999758	Cla97C05G099980.1/Cla97C05G100450.1/Cla97C05G101560.1/Cla97C05G101750.1/Cla97C05G101820.1/Cla97C05G102260.1/Cla97C05G102680.1/Cla97C05G103080.1/Cla97C05G103100.1/Cla97C05G103850.1/Cla97C05G103870.1/Cla97C05G104160.1/Cla97C07G143730.1/Cla97C07G143970.1/Cla97C07G144100.1/Cla97C07G144220.1/Cla97C02G044940.1/Cla97C02G031880.1/Cla97C02G031890.1/Cla97C02G031900.1/Cla97C02G031910.1/Cla97C07G135600.1/Cla…	41
GO:0000122	BP	GO:0000122	negative regulation of transcription by RNA polymerase II	3/872	32/9156	0.599369	0.999758	0.999758	Cla97C02G045460.1/Cla97C07G134760.1/Cla97C01G004470.1	3
GO:0010769	BP	GO:0010769	regulation of cell morphogenesis involved in differentiation	3/872	32/9156	0.599369	0.999758	0.999758	Cla97C06G114850.1/Cla97C05G081600.1/Cla97C05G081610.1	3
GO:0018958	BP	GO:0018958	phenol-containing compound metabolic process	3/872	32/9156	0.599369	0.999758	0.999758	Cla97C07G143230.1/Cla97C07G143650.1/Cla97C07G144530.1	3
GO:0098754	BP	GO:0098754	detoxification	11/872	120/9156	0.599444	0.999758	0.999758	Cla97C05G102830.1/Cla97C06G110560.1/Cla97C06G110270.1/Cla97C07G144240.1/Cla97C02G044750.1/Cla97C11G211370.1/Cla97C01G019440.1/Cla97C01G019890.1/Cla97C01G020000.1/Cla97C01G020550.1/Cla97C10G190770.1	11
GO:0019725	BP	GO:0019725	cellular homeostasis	17/872	185/9156	0.599624	0.999758	0.999758	Cla97C10G193890.1/Cla97C10G193900.1/Cla97C05G100150.1/Cla97C05G102830.1/Cla97C06G110670.1/Cla97C06G110170.1/Cla97C02G044830.1/Cla97C02G044840.1/Cla97C02G044880.1/Cla97C02G045000.1/Cla97C02G045810.1/Cla97C11G207140.1/Cla97C11G207350.1/Cla97C01G019440.1/Cla97C01G019920.1/Cla97C06G114930.1/Cla97C10G190770.1	17
GO:0090627	BP	GO:0090627	plant epidermal cell differentiation	12/872	131/9156	0.600918	0.999758	0.999758	Cla97C05G100680.1/Cla97C05G102260.1/Cla97C07G143650.1/Cla97C01G019840.1/Cla97C01G020100.1/Cla97C01G020470.1/Cla97C07G138300.1/Cla97C07G138310.1/Cla97C01G003390.1/Cla97C04G069220.1/Cla97C05G081400.1/Cla97C05G082240.1	12
GO:0006282	BP	GO:0006282	regulation of DNA repair	2/872	21/9156	0.607834	0.999758	0.999758	Cla97C05G099910.1/Cla97C01G019910.1	2
GO:0006995	BP	GO:0006995	cellular response to nitrogen starvation	2/872	21/9156	0.607834	0.999758	0.999758	Cla97C07G144200.1/Cla97C01G004150.1	2
GO:0007417	BP	GO:0007417	central nervous system development	2/872	21/9156	0.607834	0.999758	0.999758	Cla97C10G193890.1/Cla97C07G134760.1	2
GO:0019682	BP	GO:0019682	glyceraldehyde-3-phosphate metabolic process	2/872	21/9156	0.607834	0.999758	0.999758	Cla97C02G046130.1/Cla97C10G191240.1	2
[truncated: 1,987 more rows]

## Sheet: Table S8
Supplementary Table S8 | List of KEGG enrichment pathways of important genes.
[truncated: 12 more rows]

## Sheet: Table S9
Supplementary Table S9 | ﻿Summary of homologous and contrasted QTLs detected across the whole genome chromosomes in current and earlier reported studies.
[truncated: 12 more rows]
